# Supplementary material for: Spectroscopic Characterization of 3-Aminoisoxazole, a Prebiotic Precursor of Ribonucleotides
Source: Molecules. 2022 May 20;27(10):3278. doi: 10.3390/molecules27103278 (PMC9147597; doi:10.3390/molecules27103278)
Supplement: Supplementary file 1 [file molecules-27-03278-s001.zip]

Archive with 1 entries (1 files):
- molecules-1731610-supplementary.txt
