# Supplementary material for: Spectroscopic Characterization of 3-Aminoisoxazole, a Prebiotic Precursor of Ribonucleotides
Source: Molecules. 2022 May 20;27(10):3278. doi: 10.3390/molecules27103278 (PMC9147597; doi:10.3390/molecules27103278)
Supplement: Supplementary file 1 [file molecules-27-03278-s001.zip › molecules-1731610-supplementary.txt]

3-aminoisoxazole                                      Fri Mar 18 11:22:13 2022

-------------------------------------------------------------------------------------=========
                                              obs         o-c     error     blends     Notes
                                                                         o-c      wt
    / instead of : below denotes (o-c)>3*err
-------------------------------------------------------------------------------------=========
   1:  1  0  1  1  0  1    0  0  0  1  1  1   6309.0582  -0.0009  0.002  -0.0011 0.14  
   2:  1  0  1  1  0  1    0  0  0  1  1  2   6309.0582  -0.0010  0.002  -0.0011 0.63  
   3:  1  0  1  1  0  1    0  0  0  1  1  0   6309.0582  -0.0012  0.002  -0.0011 0.23  
   4:  1  0  1  1  2  1    0  0  0  1  1  1   6311.2385  -0.0003  0.002  -0.0004 0.81  
   5:  1  0  1  1  2  1    0  0  0  1  1  2   6311.2385  -0.0004  0.002  -0.0004 0.03  
   6:  1  0  1  1  2  1    0  0  0  1  1  0   6311.2385  -0.0005  0.002  -0.0004 0.16  
   7:  1  0  1  1  2  3    0  0  0  1  1  2   6311.6717  -0.0010  0.002               
   8:  1  0  1  1  2  2    0  0  0  1  1  1   6312.1671   0.0002  0.002   0.0002 0.91  
   9:  1  0  1  1  2  2    0  0  0  1  1  2   6312.1671   0.0001  0.002   0.0002 0.09  
  10:  1  0  1  1  1  1    0  0  0  1  1  1   6313.4739  -0.0019  0.002  -0.0021 0.05  
  11:  1  0  1  1  1  1    0  0  0  1  1  2   6313.4739  -0.0020  0.002  -0.0021 0.34  
  12:  1  0  1  1  1  1    0  0  0  1  1  0   6313.4739  -0.0021  0.002  -0.0021 0.61  
  13:  1  0  1  1  1  2    0  0  0  1  1  1   6313.6674   0.0003  0.002   0.0003 0.09  
  14:  1  0  1  1  1  2    0  0  0  1  1  2   6313.6674   0.0003  0.002   0.0003 0.91  
  15:  1  0  1  1  1  0    0  0  0  1  1  1   6314.1608  -0.0005  0.002               
  16:  2  0  2  1  1  2    1  1  1  1  0  1   6806.7815  -0.0016  0.002               
  17:  2  0  2  1  1  2    1  1  1  1  1  2   6810.0984  -0.0007  0.002               
  18:  2  0  2  1  3  3    1  1  1  1  2  2   6810.1815   0.0012  0.002               
  19:  2  0  2  1  3  4    1  0  1  1  2  3  12496.9320   0.0000  0.002               
  20:  2  0  2  1  3  2    1  0  1  1  2  1  12497.0135  -0.0003  0.002               
  21:  2  0  2  1  3  3    1  0  1  1  2  2  12497.2032  -0.0001  0.002               
  22:  2  0  2  1  2  2    1  0  1  1  1  1  12497.5912   0.0024  0.002               
  23:  2  0  2  1  2  3    1  0  1  1  2  3  12498.8717  -0.0024  0.002               
  24:  2  0  2  1  1  1    1  0  1  1  0  1  12498.9637  -0.0005  0.002               
  25:  2  0  2  1  2  1    1  0  1  1  2  1  12499.1487  -0.0018  0.002               
  26:  3  0  3  1  2  1    2  1  2  1  2  1  13653.4413  -0.0007  0.002               
  27:  3  0  3  1  2  3    2  1  2  1  1  2  13653.5528  -0.0013  0.002               
  28:  2  1  1  1  2  2    1  1  0  1  1  1  13653.5748  -0.0014  0.002  -0.0007 0.06  
  29:  3  0  3  1  4  4    2  1  2  1  3  3  13653.5748  -0.0006  0.002  -0.0007 0.94  
  30:  3  0  3  1  2  1    2  1  2  1  1  0  13653.9104  -0.0005  0.002               
  31:  3  0  3  1  4  5    2  1  2  1  3  4  13653.9415  -0.0017  0.002               
  32:  3  0  3  1  2  3    2  1  2  1  3  2  13654.0709  -0.0026  0.002               
  33:  3  0  3  1  4  3    2  1  2  1  3  2  13654.2987  -0.0014  0.002               
  34:  3  0  3  1  3  2    2  1  2  1  1  1  13654.3122   0.0021  0.002               
  35:  3  0  3  1  3  4    2  1  2  1  3  3  13654.4312  -0.0025  0.002               
  36:  3  0  3  1  4  4    2  1  2  1  2  3  13654.5687  -0.0029  0.002               
  37:  3  0  3  1  2  2    2  1  2  1  2  1  13654.6660   0.0031  0.002               
  38:  3  0  3  1  3  3    2  1  2  1  2  2  13655.0624   0.0002  0.002               
  39:  3  0  3  1  3  4    2  1  2  1  2  3  13655.4284  -0.0017  0.002               
  40:  3  0  3  1  3  2    2  0  2  1  2  1  18440.1769   0.0000  0.002               
  41:  3  0  3  1  3  4    2  0  2  1  2  3  18440.2339  -0.0008  0.002               
  42:  3  0  3  1  4  5    2  0  2  1  3  4  18440.3128   0.0000  0.002               
  43:  3  0  3  1  4  3    2  0  2  1  3  2  18440.3416  -0.0008  0.002               
  44:  3  0  3  1  4  4    2  0  2  1  3  3  18440.5523  -0.0005  0.002               
  45:  3  0  3  1  3  3    2  0  2  1  2  2  18440.5890  -0.0005  0.002               
  46:  3  0  3  1  2  3    2  0  2  1  1  2  18440.6672  -0.0009  0.002               
  47:  4  0  4  1  3  4    3  1  3  1  2  3  20413.7319  -0.0012  0.002               
  48:  4  0  4  1  5  4    3  1  3  1  2  3  20413.8243  -0.0007  0.002               
  49:  4  0  4  1  5  6    3  1  3  1  4  5  20413.8759  -0.0011  0.002               
  50:  4  0  4  1  4  3    3  1  3  1  2  2  20413.9353  -0.0005  0.002               
  51:  4  0  4  1  3  2    3  1  3  1  2  1  20413.9830  -0.0007  0.002               
  52:  4  0  4  1  4  5    3  1  3  1  4  4  20413.9657  -0.0028  0.002               
  53:  4  0  4  1  3  4    3  1  3  1  4  3  20414.0090   0.0006  0.002               
  54:  4  0  4  1  5  4    3  1  3  1  4  3  20414.0989  -0.0013  0.002               
  55:  4  0  4  1  5  5    3  1  3  1  3  4  20414.2750  -0.0012  0.002               
  56:  4  0  4  1  4  4    3  1  3  1  3  3  20414.3948  -0.0003  0.002               
  57:  4  0  4  1  3  3    3  1  3  1  3  2  20414.4126  -0.0034  0.002               
  58: 15  0 15  0 15 15   14  1 14  0 14 14  81894.8420   0.0349  0.030               
  59: 15  0 15  0 15 15   14  0 14  0 14 14  81899.8606   0.0029  0.030               
  60: 16  0 16  0 16 16   15  1 15  0 15 15  87180.2754   0.0132  0.030               
  61: 16  0 16  0 16 16   15  0 15  0 15 15  87182.7015  -0.0197  0.030               
  62: 17  0 17  0 17 17   16  1 16  0 16 16  92464.8086  -0.0146  0.030               
  63: 18  0 18  0 18 18   17  1 17  0 17 17  97748.9422  -0.0097  0.030               
  64: 45  0 45  0 45 45   44  1 44  0 44 44 240387.5450   0.0459  0.030   0.0460 0.50  
  65: 45  1 45  0 45 45   44  0 44  0 44 44 240387.5450   0.0459  0.030   0.0460 0.50  
  66: 46  0 46  0 46 46   45  1 45  0 45 45 245668.9870   0.0391  0.030   0.0392 0.50  
  67: 46  1 46  0 46 46   45  0 45  0 45 45 245668.9870   0.0391  0.030   0.0392 0.50  
  68: 47  0 47  0 47 47   46  1 46  0 46 46 250950.3080   0.0477  0.030   0.0477 0.50  
  69: 47  1 47  0 47 47   46  0 46  0 46 46 250950.3080   0.0477  0.030   0.0477 0.50  
  70: 48  0 48  0 48 48   47  1 47  0 47 47 256231.4830   0.0496  0.030   0.0497 0.50  
  71: 48  1 48  0 48 48   47  0 47  0 47 47 256231.4830   0.0496  0.030   0.0497 0.50  
  72: 49  0 49  0 49 49   48  1 48  0 48 48 261512.5200   0.0560  0.030   0.0561 0.50  
  73: 49  1 49  0 49 49   48  0 48  0 48 48 261512.5200   0.0560  0.030   0.0561 0.50  
  74: 50  0 50  0 50 50   49  1 49  0 49 49 266793.4060   0.0570  0.030   0.0570 0.50  
  75: 50  1 50  0 50 50   49  0 49  0 49 49 266793.4060   0.0570  0.030   0.0570 0.50  
  76: 51  0 51  0 51 51   50  1 50  0 50 50 272074.1470   0.0614  0.030   0.0615 0.50  
  77: 51  1 51  0 51 51   50  0 50  0 50 50 272074.1470   0.0614  0.030   0.0615 0.50  
  78: 52  0 52  0 52 52   51  1 51  0 51 51 277354.7260   0.0554  0.030   0.0555 0.50  
  79: 52  1 52  0 52 52   51  0 51  0 51 51 277354.7260   0.0554  0.030   0.0555 0.50  
  80: 53  0 53  0 53 53   52  1 52  0 52 52 282635.1590   0.0581  0.030   0.0581 0.50  
  81: 53  1 53  0 53 53   52  0 52  0 52 52 282635.1590   0.0581  0.030   0.0581 0.50  
  82: 54  0 54  0 54 54   53  1 53  0 53 53 287915.4470   0.0733  0.030   0.0733 0.50  
  83: 54  1 54  0 54 54   53  0 53  0 53 53 287915.4470   0.0733  0.030   0.0733 0.50  
  84: 55  0 55  0 55 55   54  1 54  0 54 54 293195.5480   0.0621  0.030   0.0621 0.50  
  85: 55  1 55  0 55 55   54  0 54  0 54 54 293195.5480   0.0621  0.030   0.0621 0.50  
  86: 56  0 56  0 56 56   55  1 55  0 55 55 298475.4950   0.0605  0.030   0.0605 0.50  
  87: 56  1 56  0 56 56   55  0 55  0 55 55 298475.4950   0.0605  0.030   0.0605 0.50  
  88: 57  0 57  0 57 57   56  1 56  0 56 56 303755.3060   0.0895  0.030   0.0896 0.50  
  89: 57  1 57  0 57 57   56  0 56  0 56 56 303755.3060   0.0895  0.030   0.0896 0.50  
  90: 58  0 58  0 58 58   57  1 57  0 57 57 309034.8970   0.0682  0.030   0.0682 0.50  
  91: 58  1 58  0 58 58   57  0 57  0 57 57 309034.8970   0.0682  0.030   0.0682 0.50  
  92: 59  0 59  0 59 59   58  1 58  0 58 58 314314.3550   0.0864  0.030   0.0864 0.50  
  93: 59  1 59  0 59 59   58  0 58  0 58 58 314314.3550   0.0864  0.030   0.0864 0.50  
  94/ 60  0 60  0 60 60   59  1 59  0 59 59 319593.6300   0.0972  0.030   0.0973 0.50  
  95: 60  1 60  0 60 60   59  0 59  0 59 59 319593.6300   0.0972  0.030   0.0973 0.50  
  96:  1  1  0  1  2  2    1  0  1  1  0  1   6716.0239   0.0006  0.002               
  97:  1  1  0  1  2  1    1  0  1  1  2  2   6716.0833  -0.0011  0.002               
  98:  1  1  0  1  1  1    1  0  1  1  0  1   6716.1441  -0.0002  0.002               
  99:  1  1  0  1  0  1    1  0  1  1  1  0   6712.5029  -0.0024  0.002               
 100:  1  1  0  1  2  3    1  0  1  1  1  2   6712.7657  -0.0022  0.002               
 101:  1  1  0  1  0  1    1  0  1  1  1  1   6713.1905  -0.0003  0.002               
 102:  1  1  1  1  1  1    0  0  0  1  1  1  11997.2519  -0.0015  0.002  -0.0016 0.44  
 103:  1  1  1  1  1  1    0  0  0  1  1  2  11997.2519  -0.0016  0.002  -0.0016 0.47  
 104:  1  1  1  1  1  1    0  0  0  1  1  0  11997.2519  -0.0017  0.002  -0.0016 0.09  
 105:  1  1  1  1  1  2    0  0  0  1  1  1  11997.6000  -0.0013  0.002  -0.0014 0.37  
 106:  1  1  1  1  1  2    0  0  0  1  1  2  11997.6000  -0.0014  0.002  -0.0014 0.63  
 107:  1  1  1  1  1  0    0  0  0  1  1  1  11997.9663  -0.0021  0.002               
 108:  1  1  1  1  2  1    0  0  0  1  1  1  11998.7269   0.0011  0.002   0.0010 0.12  
 109:  1  1  1  1  2  1    0  0  0  1  1  2  11998.7269   0.0010  0.002   0.0010 0.00  
 110:  1  1  1  1  2  1    0  0  0  1  1  0  11998.7269   0.0009  0.002   0.0010 0.87  
 111:  1  1  1  1  2  3    0  0  0  1  1  2  11998.8247   0.0015  0.002               
 112:  1  1  1  1  2  2    0  0  0  1  1  1  11999.1890  -0.0009  0.002  -0.0010 0.63  
 113:  1  1  1  1  2  2    0  0  0  1  1  2  11999.1890  -0.0010  0.002  -0.0010 0.37  
 114:  1  1  1  1  0  1    0  0  0  1  1  1  12000.9137  -0.0036  0.002  -0.0037 0.44  
 115:  1  1  1  1  0  1    0  0  0  1  1  2  12000.9137  -0.0037  0.002  -0.0037 0.52  
 116:  1  1  1  1  0  1    0  0  0  1  1  0  12000.9137  -0.0038  0.002  -0.0037 0.04  
 117:  1  1  0  1  2  2    1  0  1  1  2  3   6713.4088  -0.0010  0.002               
 118:  1  1  0  1  1  0    1  0  1  1  2  1   6713.5605  -0.0016  0.002               
 119:  1  1  0  1  2  2    1  0  1  1  2  1   6713.8451   0.0014  0.002               
 120:  1  1  0  1  1  1    1  0  1  1  2  1   6713.9688   0.0042  0.002               
 121:  1  1  0  1  1  2    1  0  1  1  2  2   6713.9856  -0.0008  0.002               
 122:  1  1  0  1  2  1    1  0  1  1  1  0   6714.0901   0.0000  0.002               
 123:  1  1  0  1  1  2    1  0  1  1  2  3   6714.4806  -0.0001  0.002               
 124:  1  1  0  1  0  1    1  0  1  1  2  2   6714.4969  -0.0027  0.002               
 125:  1  1  0  1  2  1    1  0  1  1  1  2   6714.5838  -0.0005  0.002               
 126:  1  1  0  1  2  3    1  0  1  1  2  3   6714.7636   0.0012  0.002               
 127:  2  1  2  1  2  2    1  0  1  1  2  1  17285.3482  -0.0048  0.002               
 128:  2  1  2  1  1  2    1  0  1  1  0  1  17285.7553   0.0001  0.002               
 129:  2  1  2  1  1  1    1  0  1  1  0  1  17287.1950  -0.0019  0.002               
 130:  2  1  2  1  3  4    1  1  1  1  2  3  11596.1501  -0.0009  0.002               
 131:  2  1  2  1  2  1    1  0  1  1  1  0  17280.3060  -0.0040  0.002               
 132:  2  1  2  1  1  0    1  0  1  1  1  1  17280.5258  -0.0008  0.002               
 133:  2  1  2  1  3  2    1  0  1  1  1  2  17280.6262  -0.0019  0.002               
 134:  2  1  2  1  2  1    1  0  1  1  1  2  17280.8046   0.0003  0.002               
 135:  2  1  2  1  3  2    1  0  1  1  1  1  17280.8156  -0.0037  0.002               
 136:  2  1  2  1  2  1    1  0  1  1  1  1  17280.9932  -0.0023  0.002               
 137:  2  1  2  1  1  2    1  0  1  1  1  2  17281.1463  -0.0011  0.002               
 138:  2  1  2  1  1  2    1  0  1  1  1  1  17281.3390   0.0004  0.002               
 139:  2  1  2  1  2  3    1  0  1  1  1  2  17281.6844   0.0000  0.002               
 140:  2  1  2  1  1  1    1  0  1  1  1  0  17282.0922  -0.0026  0.002               
 141:  2  1  2  1  3  2    1  0  1  1  2  2  17282.1271  -0.0010  0.002               
 142:  2  1  2  1  3  3    1  0  1  1  1  2  17282.6827   0.0020  0.002               
 143:  2  1  2  1  2  2    1  0  1  1  1  2  17282.9236  -0.0013  0.002               
 144:  2  1  2  1  3  2    1  0  1  1  2  1  17283.0531  -0.0030  0.002               
 145:  2  1  2  1  2  2    1  0  1  1  1  1  17283.1158  -0.0002  0.002               
 146:  2  1  2  1  2  3    1  0  1  1  2  2  17283.1873   0.0027  0.002               
 147:  2  1  2  1  3  4    1  0  1  1  2  3  17283.3015   0.0000  0.002               
 148:  2  1  2  1  1  2    1  0  1  1  2  1  17283.5747  -0.0008  0.002               
 149:  2  1  2  1  2  3    1  0  1  1  2  3  17283.6829   0.0040  0.002               
 150:  2  1  2  1  3  3    1  0  1  1  2  2  17284.1804  -0.0003  0.002               
 151:  2  1  2  1  3  3    1  0  1  1  2  3  17284.6757   0.0006  0.002               
 152:  2  1  2  1  2  2    1  0  1  1  2  3  17284.9189  -0.0003  0.002               
 153:  2  1  2  1  1  0    1  0  1  1  0  1  17284.9408  -0.0023  0.002               
 154:  2  1  1  1  3  4    1  1  0  1  2  3  13651.1636  -0.0035  0.002               
 155:  2  1  2  1  1  1    1  0  1  1  2  1  17285.0148  -0.0025  0.002               
 156:  2  1  2  1  3  2    1  0  1  1  0  1  17285.2353  -0.0005  0.002               
 157:  3  1  3  1  2  2    2  1  2  1  1  1  17319.9901  -0.0008  0.002               
 158:  3  1  3  1  4  4    2  1  2  1  3  3  17320.0818  -0.0002  0.002               
 159:  3  1  3  1  3  4    2  1  2  1  2  3  17320.1593  -0.0008  0.002               
 160:  3  1  3  1  3  2    2  1  2  1  2  1  17320.3404  -0.0012  0.002               
! ===========                Start of 313 <- 202, Figure 2                =========== 
 161:  3  1  3  1  2  1    2  0  2  1  2  2  22102.7616  -0.0036  0.002              not rep.
 162:  3  1  3  1  2  3    2  0  2  1  2  2  22103.3964  -0.0025  0.002              a
 163:  3  1  3  1  4  3    2  0  2  1  2  3  22103.6426   0.0009  0.002              b
 164:  3  1  3  1  3  2    2  0  2  1  2  2  22103.7442  -0.0041  0.002              c
 165:  3  1  3  1  2  3    2  0  2  1  2  3  22103.9182   0.0014  0.002              d
 166:  3  1  3  1  3  2    2  0  2  1  2  3  22104.2622  -0.0039  0.002              e
 167:  3  1  3  1  3  2    2  0  2  1  2  1  22104.4204  -0.0031  0.002              f
 168:  3  1  3  1  4  3    2  0  2  1  3  3  22104.8174  -0.0007  0.002              g
 169:  3  1  3  1  3  4    2  0  2  1  2  3  22104.9667   0.0019  0.002              h
 170:  3  1  3  1  2  1    2  0  2  1  1  1  22105.8016  -0.0046  0.002              i
 171:  3  1  3  1  2  2    2  0  2  1  2  1  22105.8548  -0.0028  0.002              j
 172:  3  1  3  1  4  4    2  0  2  1  2  3  22105.8839   0.0009  0.002              l
 173:  3  1  3  1  4  3    2  0  2  1  3  2  22105.9353  -0.0002  0.002              k
 174:  3  1  3  1  3  3    2  0  2  1  2  2  22106.0530  -0.0015  0.002              m
 175:  3  1  3  1  4  5    2  0  2  1  3  4  22106.1066   0.0001  0.002              n
 176:  3  1  3  1  3  4    2  0  2  1  3  3  22106.1440   0.0026  0.002              o
 177:  3  1  3  1  4  3    2  0  2  1  1  2  22106.4889   0.0010  0.002              p
 178:  3  1  3  1  3  3    2  0  2  1  2  3  22106.5718  -0.0004  0.002              q
 179:  3  1  3  1  2  1    2  0  2  1  1  0  22106.7267  -0.0021  0.002              r
 180:  3  1  3  1  2  3    2  0  2  1  1  2  22106.7649   0.0018  0.002              s
 181:  3  1  3  1  3  2    2  0  2  1  1  1  22106.7854  -0.0040  0.002              t
 182:  3  1  3  1  4  4    2  0  2  1  3  3  22107.0592  -0.0002  0.002              u
 183:  3  1  3  1  3  2    2  0  2  1  1  2  22107.1113  -0.0011  0.002              v
 184:  3  1  3  1  4  4    2  0  2  1  3  4  22107.8255   0.0003  0.002              w
 185:  3  1  3  1  2  2    2  0  2  1  3  2  22107.9924  -0.0019  0.002              x
 186:  3  1  3  1  2  2    2  0  2  1  1  1  22108.2224  -0.0012  0.002              y
 187:  3  1  3  1  2  2    2  0  2  1  1  2  22108.5464  -0.0002  0.002              z
 188:  3  1  3  1  3  3    2  0  2  1  3  2  22108.8643  -0.0019  0.002              not rep.
! ===========                       End of Figure 2                       ===========
 189:  3  1  3  1  3  3    2  1  2  1  2  2  17320.5265  -0.0007  0.002               
 190:  3  1  2  1  4  5    3  0  3  1  4  5   9820.9757   0.0019  0.002               
 191/  3  1  2  1  3  4    3  0  3  1  3  4   9820.9900  -0.0072  0.002               
 192:  3  1  2  1  3  2    3  0  3  1  3  2   9821.2804   0.0010  0.002               
 193:  3  1  2  1  4  4    3  0  3  1  2  3   9821.2868  -0.0038  0.002               
 194:  3  1  2  1  4  3    3  0  3  1  4  3   9821.3529   0.0013  0.002               
 195:  3  1  2  1  4  4    3  0  3  1  4  4   9819.7368   0.0007  0.002               
 196:  3  1  2  1  2  2    3  0  3  1  2  2   9819.8798   0.0006  0.002               
 197:  3  1  2  1  3  3    3  0  3  1  3  3   9819.9441  -0.0008  0.002               
 198:  3  1  2  1  2  3    3  0  3  1  2  3   9820.8310  -0.0044  0.002               
 199:  3  1  3  1  2  3    2  1  2  1  1  2  17319.6483  -0.0008  0.002  -0.0011 0.97  
 200:  3  1  3  1  2  2    2  1  2  1  2  2  17319.6483  -0.0069  0.002  -0.0011 0.03  
 201:  3  1  3  1  4  5    2  1  2  1  3  4  17319.7363  -0.0005  0.002               
 202:  3  1  3  1  2  1    2  1  2  1  1  0  17319.8269  -0.0004  0.002               
 203:  3  1  3  1  4  3    2  1  2  1  3  2  17319.8924  -0.0008  0.002               
 204:  4  1  4  1  3  4    3  1  3  1  2  3  22966.1600  -0.0005  0.002               
 205:  4  1  4  1  5  6    3  1  3  1  4  5  22966.1450  -0.0013  0.002               
 206:  4  1  4  1  5  4    3  1  3  1  4  3  22966.2386   0.0004  0.002               
 207:  4  1  3  1  5  5    4  0  4  1  5  5  12757.2323   0.0030  0.002               
 208:  4  1  3  1  3  3    4  0  4  1  3  3  12757.2547  -0.0014  0.002               
 209:  4  1  3  1  4  4    4  0  4  1  4  4  12757.5887  -0.0008  0.002               
 210:  4  1  3  1  3  4    4  0  4  1  5  4  12758.2653  -0.0014  0.002               
 211:  4  1  3  1  3  4    4  0  4  1  3  4  12758.3585   0.0000  0.002               
 212/  4  1  3  1  5  6    4  0  4  1  5  6  12758.4990  -0.0071  0.002               
 213:  4  1  3  1  4  5    4  0  4  1  4  5  12758.7751   0.0015  0.002               
 214:  4  1  4  1  5  5    3  1  3  1  4  4  22966.3107  -0.0009  0.002               
 215:  4  1  4  1  4  5    3  1  3  1  3  4  22966.3375  -0.0017  0.002               
 216:  4  1  4  1  4  3    3  1  3  1  3  2  22966.4928  -0.0018  0.002               
 217:  4  1  4  1  4  4    3  1  3  1  3  3  22966.5392  -0.0010  0.002               
 218: 15  1 15  0 15 15   14  0 14  0 14 14  81902.3200   0.0032  0.030               
 219: 15  1 14  0 15 15   14  2 13  0 14 14  87053.7450   0.0079  0.030               
 220: 16  1 16  0 16 16   15  1 15  0 15 15  87181.4350  -0.0159  0.030               
 221: 16  1 16  0 16 16   15  0 15  0 15 15  87183.9054  -0.0046  0.030               
 222: 16  1 15  0 16 16   15  2 14  0 15 15  92399.1661   0.0173  0.030               
 223: 17  1 16  0 17 17   16  2 15  0 16 16  97714.0458   0.0182  0.030               
 224: 17  1 17  0 17 17   16  0 16  0 16 16  92466.5920   0.0088  0.030               
 225: 18  1 18  0 18 18   17  0 17  0 17 17  97749.7994   0.0034  0.030               
 226: 44  1 43  0 44 44   43  2 42  0 43 43 240359.0660   0.0086  0.030   0.0086 0.50  
 227: 44  2 43  0 44 44   43  1 42  0 43 43 240359.0660   0.0086  0.030   0.0086 0.50  
 228: 45  1 44  0 45 45   44  2 43  0 44 44 245640.3800   0.0865  0.030   0.0866 0.50  
 229: 45  2 44  0 45 45   44  1 43  0 44 44 245640.3800   0.0865  0.030   0.0866 0.50  
 230: 46  1 45  0 46 46   45  2 44  0 45 45 250921.4410   0.0348  0.030   0.0349 0.50  
 231: 46  2 45  0 46 46   45  1 44  0 45 45 250921.4410   0.0348  0.030   0.0349 0.50  
 232: 47  1 46  0 47 47   46  2 45  0 46 46 256202.4070   0.0159  0.030   0.0159 0.50  
 233: 47  2 46  0 47 47   46  1 45  0 46 46 256202.4070   0.0159  0.030   0.0159 0.50  
 234: 48  1 47  0 48 48   47  2 46  0 47 47 261483.2700   0.0258  0.030   0.0258 0.50  
 235: 48  2 47  0 48 48   47  1 46  0 47 47 261483.2700   0.0258  0.030   0.0258 0.50  
 236: 49  1 48  0 49 49   48  2 47  0 48 48 266763.9920   0.0306  0.030   0.0306 0.50  
 237: 49  2 48  0 49 49   48  1 47  0 48 48 266763.9920   0.0306  0.030   0.0306 0.50  
 238: 49  1 48  0 49 49   49  0 49  0 49 49 252067.3490   0.0594  0.030   0.0594 0.50  
 239: 49  2 48  0 49 49   49  1 49  0 49 49 252067.3490   0.0594  0.030   0.0594 0.50  
 240: 50  1 49  0 50 50   50  0 50  0 50 50 257318.5060   0.0265  0.030   0.0266 0.50  
 241: 50  2 49  0 50 50   50  1 50  0 50 50 257318.5060   0.0265  0.030   0.0266 0.50  
 242: 50  1 49  0 50 50   49  2 48  0 49 49 272044.5830   0.0441  0.030   0.0442 0.50  
 243: 50  2 49  0 50 50   49  1 48  0 49 49 272044.5830   0.0441  0.030   0.0442 0.50  
 244: 51  1 50  0 51 51   50  2 49  0 50 50 277324.9960   0.0232  0.030   0.0233 0.50  
 245: 51  2 50  0 51 51   50  1 49  0 50 50 277324.9960   0.0232  0.030   0.0233 0.50  
 246: 51  1 50  0 51 51   51  0 51  0 51 51 262569.3600  -0.0066  0.030  -0.0066 0.50  
 247: 51  2 50  0 51 51   51  1 51  0 51 51 262569.3600  -0.0066  0.030  -0.0066 0.50  
 248: 52  1 51  0 52 52   52  0 52  0 52 52 267819.9170  -0.0384  0.030  -0.0384 0.50  
 249: 52  2 51  0 52 52   52  1 52  0 52 52 267819.9170  -0.0384  0.030  -0.0384 0.50  
 250: 52  1 51  0 52 52   51  2 50  0 51 51 282605.2720   0.0127  0.030   0.0127 0.50  
 251: 52  2 51  0 52 52   51  1 50  0 51 51 282605.2720   0.0127  0.030   0.0127 0.50  
 252: 53  1 52  0 53 53   53  0 53  0 53 53 273070.1670  -0.0824  0.030  -0.0825 0.50  
 253: 53  2 52  0 53 53   53  1 53  0 53 53 273070.1670  -0.0824  0.030  -0.0825 0.50  
 254: 53  1 52  0 53 53   52  2 51  0 52 52 287885.4110   0.0160  0.030   0.0160 0.50  
 255: 53  2 52  0 53 53   52  1 51  0 52 52 287885.4110   0.0160  0.030   0.0160 0.50  
 256: 54  1 53  0 54 54   53  2 52  0 53 53 293165.3170  -0.0591  0.030  -0.0591 0.50  
 257: 54  2 53  0 54 54   53  1 52  0 53 53 293165.3170  -0.0591  0.030  -0.0591 0.50  
 258: 55  1 54  0 55 55   54  2 53  0 54 54 298445.1940  -0.0052  0.030  -0.0053 0.50  
 259: 55  2 54  0 55 55   54  1 53  0 54 54 298445.1940  -0.0052  0.030  -0.0053 0.50  
 260: 55  1 54  0 55 55   55  0 55  0 55 55 283569.9960   0.0307  0.030   0.0307 0.50  
 261: 55  2 54  0 55 55   55  1 55  0 55 55 283569.9960   0.0307  0.030   0.0307 0.50  
 262: 56  1 55  0 56 56   55  2 54  0 55 55 303724.8690   0.0080  0.030   0.0080 0.50  
 263: 56  2 55  0 56 56   55  1 54  0 55 55 303724.8690   0.0080  0.030   0.0080 0.50  
 264: 57  1 56  0 57 57   56  2 55  0 56 56 309004.3470  -0.0108  0.030  -0.0108 0.50  
 265: 57  2 56  0 57 57   56  1 55  0 56 56 309004.3470  -0.0108  0.030  -0.0108 0.50  
 266: 57  1 56  0 57 57   57  0 57  0 57 57 294068.6540   0.1207  0.030  -0.0012 0.21  
 267: 57  2 56  0 57 57   57  1 57  0 57 57 294068.6540   0.1207  0.030  -0.0012 0.21  
 268: 47  9 39  0 47 47   46  9 38  0 46 46 294068.6540  -0.0870  0.030  -0.0012 0.59  
 269: 59  1 58  0 59 59   58  2 57  0 58 58 319562.8410  -0.0024  0.030  -0.0024 0.50  
 270: 59  2 58  0 59 59   58  1 57  0 58 58 319562.8410  -0.0024  0.030  -0.0024 0.50  
 271:  2  2  1  1  2  2    2  1  2  1  2  2  20139.1099  -0.0009  0.002               
 272:  2  2  1  1  2  2    2  1  2  1  3  3  20139.3526  -0.0026  0.002               
 273:  2  2  1  1  2  3    2  1  2  1  3  3  20139.8006  -0.0008  0.002               
 274:  2  2  1  1  2  1    2  1  2  1  1  1  20140.0440  -0.0002  0.002               
 275:  2  2  1  1  2  3    2  1  2  1  2  3  20140.7981   0.0003  0.002               
 276:  2  2  1  1  3  3    2  1  2  1  3  3  20141.1251   0.0026  0.002               
 277:  2  2  1  1  2  3    2  1  2  1  3  4  20141.1744  -0.0005  0.002               
 278:  2  2  1  1  2  2    2  1  2  1  2  1  20141.2327   0.0011  0.002               
 279:  2  2  1  1  2  3    2  1  2  1  1  2  20141.3345  -0.0002  0.002               
 280:  2  2  1  1  3  4    2  1  2  1  3  3  20141.7998   0.0047  0.002               
 281:  2  2  1  1  3  2    2  1  2  1  2  2  20141.8432  -0.0055  0.002               
 282:  2  2  1  1  2  1    2  1  2  1  2  1  20141.8294   0.0003  0.002               
 283:  2  2  1  1  2  3    2  1  2  1  3  2  20141.8517  -0.0022  0.002               
 284:  2  2  1  1  2  1    2  1  2  1  3  2  20142.0034  -0.0018  0.002               
 285:  2  2  1  1  3  3    2  1  2  1  2  3  20142.1194   0.0007  0.002               
 286:  2  2  1  1  1  1    2  1  2  1  2  2  20142.2044  -0.0040  0.002               
 287:  2  2  1  1  3  4    2  1  2  1  3  4  20143.1706   0.0021  0.002   0.0016 0.92  
 288:  2  2  1  1  3  3    2  1  2  1  3  2  20143.1706  -0.0043  0.002   0.0016 0.08  
 289:  2  2  1  1  1  2    2  1  2  1  2  3  20143.7448  -0.0034  0.002               
 290:  2  2  1  1  3  2    2  1  2  1  3  2  20144.1490   0.0035  0.002               
 291:  2  2  1  1  1  2    2  1  2  1  1  2  20144.2827  -0.0025  0.002               
 292:  2  2  1  1  1  1    2  1  2  1  1  0  20144.7937  -0.0042  0.002               
 293:  2  2  1  1  1  0    2  1  2  1  2  1  20145.1519  -0.0010  0.002               
 294:  2  2  0  1  2  2    2  1  1  1  2  1  17183.6091  -0.0020  0.002               
 295:  2  2  0  1  2  2    2  1  1  1  2  3  17183.7781   0.0024  0.002               
 296:  2  2  0  1  2  2    2  1  1  1  2  2  17183.9594  -0.0019  0.002               
 297:  2  2  0  1  2  1    2  1  1  1  2  1  17184.2845  -0.0021  0.002               
 298:  2  2  0  1  2  3    2  1  1  1  2  3  17184.2994   0.0058  0.002               
 299:  2  2  0  1  2  3    2  1  1  1  2  2  17184.4800   0.0008  0.002               
 300:  2  2  0  1  2  1    2  1  1  1  2  2  17184.6341  -0.0026  0.002               
 301:  2  2  0  1  2  2    2  1  1  1  3  2  17185.0318  -0.0016  0.002               
 302:  2  2  0  1  3  3    2  1  1  1  2  3  17185.4727   0.0026  0.002               
 303:  2  2  0  1  3  2    2  1  1  1  2  1  17186.4171  -0.0060  0.002               
 304:  2  2  0  1  2  3    2  1  1  1  1  2  17186.5298  -0.0026  0.002               
 305:  2  2  0  1  3  2    2  1  1  1  2  2  17186.7682  -0.0050  0.002               
 306:  2  2  0  1  1  2    2  1  1  1  2  3  17187.1365  -0.0038  0.002               
 307:  2  2  0  1  3  3    2  1  1  1  3  3  17187.2813   0.0005  0.002               
 308:  2  2  0  1  1  0    2  1  1  1  2  1  17187.5733  -0.0024  0.002               
 309:  2  2  0  1  3  4    2  1  1  1  3  4  17187.5998   0.0008  0.002               
 310:  2  2  0  1  3  2    2  1  1  1  3  2  17187.8477   0.0023  0.002               
 311:  2  2  0  1  3  4    2  1  1  1  3  3  17188.0498   0.0035  0.002               
 312:  2  2  0  1  3  2    2  1  1  1  3  3  17188.3935  -0.0047  0.002  -0.0046 0.46  
 313:  2  2  0  1  1  2    2  1  1  1  3  2  17188.3935  -0.0045  0.002  -0.0046 0.54  
 314:  2  2  0  1  1  1    2  1  1  1  1  0  17188.6873  -0.0017  0.002               
 315:  2  2  0  1  1  1    2  1  1  1  1  2  17189.0534  -0.0026  0.002               
 316:  2  2  0  1  1  1    2  1  1  1  1  1  17189.2997  -0.0005  0.002               
 317:  2  2  0  1  1  2    2  1  1  1  1  2  17189.3778  -0.0014  0.002               
 318:  2  2  0  1  1  2    2  1  1  1  1  1  17189.6214  -0.0020  0.002               
 319:  2  2  0  1  1  0    2  1  1  1  1  1  17190.2214  -0.0018  0.002               
 320:  2  2  0  1  2  3    2  1  1  1  3  4  17185.6534  -0.0034  0.002  -0.0031 0.69  
 321:  2  2  0  1  3  3    2  1  1  1  2  2  17185.6534  -0.0023  0.002  -0.0031 0.31  
 322:  2  2  0  1  3  4    2  1  1  1  2  3  17186.2317  -0.0038  0.002               
 323:  2  2  0  1  2  2    2  1  1  1  1  1  17186.2551  -0.0036  0.002               
 324:  3  2  1  1  2  3    3  1  2  1  3  3  16225.0140  -0.0004  0.002               
 325:  3  2  1  1  3  4    3  1  2  1  3  4  16225.0938   0.0040  0.002               
 326:  3  2  1  1  3  2    3  1  2  1  3  2  16225.1300  -0.0014  0.002               
 327:  3  2  1  1  4  4    3  1  2  1  4  4  16226.6403   0.0011  0.002               
 328:  3  2  1  1  4  5    3  1  2  1  4  5  16226.7504   0.0059  0.002               
 329:  4  2  2  1  4  3    4  1  3  1  4  3  15525.3160   0.0003  0.002               
 330:  4  2  2  1  4  5    4  1  3  1  4  5  15525.2893   0.0028  0.002               
 331:  4  2  2  1  5  5    4  1  3  1  5  5  15526.0803   0.0019  0.002               
 332:  4  2  2  1  5  6    4  1  3  1  5  6  15526.2071   0.0042  0.002               
 333:  4  2  2  1  5  4    4  1  3  1  5  4  15526.2260   0.0004  0.002               
 334:  4  2  2  1  3  3    4  1  3  1  3  3  15526.3161  -0.0009  0.002  -0.0010 0.95  
 335:  4  2  2  1  5  4    4  1  3  1  5  5  15526.3161  -0.0022  0.002  -0.0010 0.05  
 336:  4  2  3  1  4  4    4  1  4  1  4  4  23939.9594   0.0000  0.002               
 337:  4  2  3  1  3  3    4  1  4  1  3  3  23940.0913  -0.0006  0.002               
 338:  4  2  3  1  5  5    4  1  4  1  5  5  23940.1185   0.0022  0.002               
 339:  4  2  3  1  3  3    4  1  4  1  4  3  23941.3303   0.0011  0.002               
 340:  4  2  3  1  4  5    4  1  4  1  4  5  23941.4437  -0.0004  0.002               
 341:  4  2  3  1  5  6    4  1  4  1  5  6  23941.6446  -0.0034  0.002               
 342:  4  2  3  1  3  4    4  1  4  1  3  4  23941.6963  -0.0010  0.002               
 343:  4  2  2  1  4  4    4  1  3  1  4  4  15525.1814   0.0011  0.002               
 344:  4  2  2  1  3  4    4  1  3  1  3  4  15526.4306   0.0011  0.002               
 345:  4  2  2  1  3  2    4  1  3  1  3  2  15526.4705   0.0000  0.002               
 346:  5  2  3  1  4  5    5  1  4  1  4  5  15442.7682  -0.0002  0.002               
 347:  5  2  3  1  6  5    5  1  4  1  6  5  15442.7383   0.0011  0.002               
 348:  5  2  3  1  6  7    5  1  4  1  6  7  15442.6923   0.0018  0.002   0.0019 0.97  
 349:  5  2  3  1  4  5    5  1  4  1  4  4  15442.6923   0.0016  0.002   0.0019 0.03  
 350:  5  2  3  1  4  3    5  1  4  1  4  3  15442.8374  -0.0003  0.002               
 351:  5  2  3  1  6  6    5  1  4  1  6  6  15442.4089   0.0008  0.002               
 352:  5  2  3  1  6  6    5  1  4  1  6  5  15442.5010  -0.0032  0.002  -0.0010 0.04  
 353:  5  2  3  1  4  4    5  1  4  1  4  4  15442.5010  -0.0009  0.002  -0.0010 0.96  
 354:  5  2  3  1  5  5    5  1  4  1  5  5  15441.9904   0.0001  0.002               
 355:  5  2  3  1  5  6    5  1  4  1  5  6  15442.2509   0.0008  0.002               
 356:  5  2  3  1  5  4    5  1  4  1  5  4  15442.3060   0.0024  0.002               
 357: 14  2 12  0 14 14   13  3 11  0 13 13  83762.8280   0.0340  0.030               
 358: 14  2 13  0 14 14   13  1 12  0 13 13  82217.6066   0.0123  0.030               
 359: 15  2 14  0 15 15   14  1 13  0 14 14  87358.3600  -0.0040  0.030               
 360: 15  2 13  0 15 15   14  2 12  0 14 14  93300.3576   0.0419  0.030               
 361: 15  2 13  0 15 15   14  3 12  0 14 14  90408.4790   0.0195  0.030               
 362: 16  2 14  0 16 16   15  3 13  0 15 15  96566.0036   0.0238  0.030               
 363: 16  2 15  0 16 16   15  1 14  0 15 15  92560.8570   0.0174  0.030               
 364: 17  2 16  0 17 17   16  1 15  0 16 16  97798.6329   0.0039  0.030               
 365: 43  2 41  0 43 43   42  3 40  0 42 42 240341.3360   0.0524  0.030   0.0525 0.50  
 366: 43  3 41  0 43 43   42  2 40  0 42 42 240341.3360   0.0524  0.030   0.0525 0.50  
 367: 44  2 42  0 44 44   43  3 41  0 43 43 245621.7240   0.0197  0.030   0.0198 0.50  
 368: 44  3 42  0 44 44   43  2 41  0 43 43 245621.7240   0.0197  0.030   0.0198 0.50  
 369: 45  2 43  0 45 45   44  3 42  0 44 44 250902.0810   0.0195  0.030   0.0196 0.50  
 370: 45  3 43  0 45 45   44  2 42  0 44 44 250902.0810   0.0195  0.030   0.0196 0.50  
 371: 46  2 44  0 46 46   45  3 43  0 45 45 256182.3200  -0.0247  0.030   0.0249 0.26  
 372: 45  3 42  0 45 45   44  4 41  0 44 44 256182.3200   0.0794  0.030   0.0249 0.24  
 373: 46  3 44  0 46 46   45  2 43  0 45 45 256182.3200  -0.0247  0.030   0.0249 0.26  
 374: 45  4 42  0 45 45   44  3 41  0 44 44 256182.3200   0.0790  0.030   0.0249 0.24  
 375/ 47  2 45  0 47 47   46  3 44  0 46 46 261462.4410  -0.1036  0.030  -0.1037 0.50  
 376: 47  3 45  0 47 47   46  2 44  0 46 46 261462.4410  -0.1036  0.030  -0.1037 0.50  
 377: 48  2 46  0 48 48   47  3 45  0 47 47 266742.6400  -0.0125  0.030  -0.0126 0.50  
 378: 48  3 46  0 48 48   47  2 45  0 47 47 266742.6400  -0.0125  0.030  -0.0126 0.50  
 379: 49  2 47  0 49 49   48  3 46  0 48 48 272022.6700   0.0096  0.030   0.0096 0.50  
 380: 49  3 47  0 49 49   48  2 46  0 48 48 272022.6700   0.0096  0.030   0.0096 0.50  
 381/ 49  2 47  0 49 49   49  1 48  0 49 49 243988.5950   0.0943  0.030   0.0943 0.50  
 382: 49  3 47  0 49 49   49  2 48  0 49 49 243988.5950   0.0943  0.030   0.0943 0.50  
 383: 50  2 48  0 50 50   49  3 47  0 49 49 277302.5560  -0.0046  0.030  -0.0047 0.50  
 384: 50  3 48  0 50 50   49  2 47  0 49 49 277302.5560  -0.0046  0.030  -0.0047 0.50  
 385: 51  2 49  0 51 51   50  3 48  0 50 50 282582.3470   0.0005  0.030   0.0005 0.50  
 386: 51  3 49  0 51 51   50  2 48  0 50 50 282582.3470   0.0005  0.030   0.0005 0.50  
 387: 52  2 50  0 52 52   52  1 51  0 52 52 259760.7050   0.0568  0.030   0.0568 0.50  
 388: 52  3 50  0 52 52   52  2 51  0 52 52 259760.7050   0.0568  0.030   0.0568 0.50  
 389: 52  2 50  0 52 52   51  3 49  0 51 51 287861.9940  -0.0172  0.030  -0.0172 0.50  
 390: 52  3 50  0 52 52   51  2 49  0 51 51 287861.9940  -0.0172  0.030  -0.0172 0.50  
 391: 53  2 51  0 53 53   53  1 52  0 53 53 265016.8250   0.0229  0.030   0.0230 0.50  
 392: 53  3 51  0 53 53   53  2 52  0 53 53 265016.8250   0.0229  0.030   0.0230 0.50  
 393: 53  2 51  0 53 53   52  3 50  0 52 52 293141.5240  -0.0248  0.030  -0.0248 0.50  
 394: 53  3 51  0 53 53   52  2 50  0 52 52 293141.5240  -0.0248  0.030  -0.0248 0.50  
 395: 54  2 52  0 54 54   54  1 53  0 54 54 270272.3650  -0.0142  0.030  -0.0143 0.50  
 396: 54  3 52  0 54 54   54  2 53  0 54 54 270272.3650  -0.0142  0.030  -0.0143 0.50  
 397: 55  2 53  0 55 55   54  3 52  0 54 54 303700.1480  -0.0714  0.030  -0.0714 0.50  
 398: 55  3 53  0 55 55   54  2 52  0 54 54 303700.1480  -0.0714  0.030  -0.0714 0.50  
 399: 55  2 53  0 55 55   55  1 54  0 55 55 275527.3380  -0.0614  0.030  -0.0614 0.50  
 400: 55  3 53  0 55 55   55  2 54  0 55 55 275527.3380  -0.0614  0.030  -0.0614 0.50  
 401: 56  2 54  0 56 56   55  3 53  0 55 55 308979.3030  -0.0386  0.030  -0.0387 0.50  
 402: 56  3 54  0 56 56   55  2 53  0 55 55 308979.3030  -0.0386  0.030  -0.0387 0.50  
 403: 57  2 55  0 57 57   56  3 54  0 56 56 314258.2510  -0.0640  0.030  -0.0640 0.50  
 404: 57  3 55  0 57 57   56  2 54  0 56 56 314258.2510  -0.0640  0.030  -0.0640 0.50  
 405/ 58  2 56  0 58 58   57  3 55  0 57 57 319537.0370  -0.0977  0.030  -0.0977 0.50  
 406: 58  3 56  0 58 58   57  2 55  0 57 57 319537.0370  -0.0977  0.030  -0.0977 0.50  
 407: 13  3 11  0 13 13   12  2 10  0 12 12  87886.5410   0.0700  0.030               
 408: 14  3 12  0 14 14   13  2 11  0 13 13  91215.4560  -0.0086  0.030               
 409: 14  3 11  0 14 14   13  3 10  0 13 13  94313.2664   0.0086  0.030               
 410: 15  3 13  0 15 15   14  2 12  0 14 14  95060.6070   0.0133  0.030               
 411: 16  3 13  0 16 16   15  4 12  0 15 15  93012.6610  -0.0070  0.030               
 412/ 23  3 20  0 23 23   23  2 21  0 23 23  97179.2900   0.1049  0.030               
 413: 42  3 39  0 42 42   41  4 38  0 41 41 240347.6500   0.0624  0.030   0.0609 0.50  
 414: 42  4 39  0 42 42   41  3 38  0 41 41 240347.6500   0.0594  0.030   0.0609 0.50  
 415: 43  3 40  0 43 43   42  4 39  0 42 42 245625.6830  -0.0024  0.030  -0.0032 0.50  
 416: 43  4 40  0 43 43   42  3 39  0 42 42 245625.6830  -0.0039  0.030  -0.0032 0.50  
 417: 44  3 41  0 44 44   43  4 40  0 43 43 250903.9430   0.0292  0.030   0.0289 0.50  
 418: 44  4 41  0 44 44   43  3 40  0 43 43 250903.9430   0.0285  0.030   0.0289 0.50  
 419: 46  3 43  0 46 46   45  4 42  0 45 45 261460.6430   0.0051  0.030   0.0051 0.50  
 420: 46  4 43  0 46 46   45  3 42  0 45 45 261460.6430   0.0049  0.030   0.0051 0.50  
 421: 47  3 44  0 47 47   46  4 43  0 46 46 266739.0780  -0.0026  0.030  -0.0027 0.50  
 422: 47  4 44  0 47 47   46  3 43  0 46 46 266739.0780  -0.0027  0.030  -0.0027 0.50  
 423: 48  3 45  0 48 48   47  4 44  0 47 47 272017.5350  -0.0118  0.030  -0.0119 0.50  
 424: 48  4 45  0 48 48   47  3 44  0 47 47 272017.5350  -0.0119  0.030  -0.0119 0.50  
 425: 49  3 46  0 49 49   48  4 45  0 48 48 277295.9900  -0.0266  0.030  -0.0267 0.50  
 426: 49  4 46  0 49 49   48  3 45  0 48 48 277295.9900  -0.0267  0.030  -0.0267 0.50  
 427: 50  3 47  0 50 50   49  4 46  0 49 49 282574.3930  -0.0792  0.030  -0.0792 0.50  
 428: 50  4 47  0 50 50   49  3 46  0 49 49 282574.3930  -0.0792  0.030  -0.0792 0.50  
 429: 50  3 47  0 50 50   50  2 48  0 50 50 240922.8230   0.0101  0.030   0.0102 0.50  
 430: 50  4 47  0 50 50   50  3 48  0 50 50 240922.8230   0.0101  0.030   0.0102 0.50  
 431/ 55  3 52  0 55 55   54  4 51  0 54 54 308965.9060  -0.1155  0.030  -0.1155 0.50  
 432: 55  4 52  0 55 55   54  3 51  0 54 54 308965.9060  -0.1155  0.030  -0.1155 0.50  
 433: 56  3 53  0 56 56   56  2 54  0 56 56 272528.1820   0.0424  0.030   0.0424 0.50  
 434: 56  4 53  0 56 56   56  3 54  0 56 56 272528.1820   0.0424  0.030   0.0424 0.50  
 435/ 57  3 54  0 57 57   56  4 53  0 56 56 319521.9760  -0.1001  0.030  -0.1001 0.50  
 436: 57  4 54  0 57 57   56  3 53  0 56 56 319521.9760  -0.1001  0.030  -0.1001 0.50  
 437: 57  3 54  0 57 57   57  2 55  0 57 57 277791.9560   0.0553  0.030   0.0553 0.50  
 438: 57  4 54  0 57 57   57  3 55  0 57 57 277791.9560   0.0553  0.030   0.0553 0.50  
 439: 58  3 55  0 58 58   58  2 56  0 58 58 283054.6890  -0.0191  0.030  -0.0191 0.50  
 440: 58  4 55  0 58 58   58  3 56  0 58 58 283054.6890  -0.0191  0.030  -0.0191 0.50  
 441:  8  4  4  0  8  8    7  3  5  0  7  7  94779.8500   0.0844  0.030               
 442: 14  4 10  0 14 14   13  4  9  0 13 13  94927.3260  -0.0145  0.030               
 443: 15  4 12  0 15 15   14  4 11  0 14 14  95836.3190   0.0589  0.030               
 444/ 24  4 20  0 24 24   24  3 21  0 24 24  91124.0730   0.1091  0.030               
 445: 41  4 37  0 41 41   40  5 36  0 40 40 240401.6360   0.1086  0.030   0.0254 0.50  
 446: 41  5 37  0 41 41   40  4 36  0 40 40 240401.6360  -0.0578  0.030   0.0254 0.50  
 447: 42  4 38  0 42 42   41  5 37  0 41 41 245673.9640   0.0739  0.030   0.0314 0.50  
 448: 42  5 38  0 42 42   41  4 37  0 41 41 245673.9640  -0.0111  0.030   0.0314 0.50  
 449: 43  4 39  0 43 43   42  5 38  0 42 42 250946.9650   0.0488  0.030   0.0272 0.50  
 450: 43  5 39  0 43 43   42  4 38  0 42 42 250946.9650   0.0054  0.030   0.0272 0.50  
 451: 45  4 41  0 45 45   44  5 40  0 44 44 261494.6270   0.0274  0.030   0.0218 0.50  
 452: 45  5 41  0 45 45   44  4 40  0 44 44 261494.6270   0.0162  0.030   0.0218 0.50  
 453: 46  4 42  0 46 46   45  5 41  0 45 45 266769.1180   0.0159  0.030   0.0132 0.50  
 454: 46  5 42  0 46 46   45  4 41  0 45 45 266769.1180   0.0103  0.030   0.0132 0.50  
 455: 47  4 43  0 47 47   46  5 42  0 46 46 272043.8970  -0.0600  0.030  -0.0615 0.50  
 456: 47  5 43  0 47 47   46  4 42  0 46 46 272043.8970  -0.0628  0.030  -0.0615 0.50  
 457: 48  4 44  0 48 48   47  5 43  0 47 47 277319.0890  -0.0196  0.030  -0.0203 0.50  
 458: 48  5 44  0 48 48   47  4 43  0 47 47 277319.0890  -0.0210  0.030  -0.0203 0.50  
 459: 49  4 45  0 49 49   48  5 44  0 48 48 282594.5030  -0.0044  0.030  -0.0048 0.50  
 460: 49  5 45  0 49 49   48  4 44  0 48 48 282594.5030  -0.0051  0.030  -0.0048 0.50  
 461/ 50  4 46  0 50 50   49  5 45  0 49 49 287870.0190  -0.0911  0.030  -0.0913 0.50  
 462: 50  5 46  0 50 50   49  4 45  0 49 49 287870.0190  -0.0914  0.030  -0.0913 0.50  
 463: 62  4 58  0 62 62   62  3 59  0 62 62 295678.6540   0.0687  0.030   0.0688 0.50  
 464: 62  5 58  0 62 62   62  4 59  0 62 62 295678.6540   0.0687  0.030   0.0688 0.50  
 465: 63  4 59  0 63 63   63  3 60  0 63 63 300949.6150  -0.0053  0.030  -0.0054 0.50  
 466: 63  5 59  0 63 63   63  4 60  0 63 63 300949.6150  -0.0053  0.030  -0.0054 0.50  
 467: 64  4 60  0 64 64   64  3 61  0 64 64 306219.2920  -0.0736  0.030  -0.0737 0.50  
 468: 64  5 60  0 64 64   64  4 61  0 64 64 306219.2920  -0.0736  0.030  -0.0737 0.50  
 469/  6  5  2  0  6  6    5  4  1  0  5  5  93726.7740   0.0992  0.030               
 470:  6  5  1  0  6  6    5  4  2  0  5  5  93732.8937   0.0818  0.030               
 471: 14  5 10  0 14 14   13  5  9  0 13 13  90645.7880   0.0028  0.030               
 472: 20  5 15  0 20 20   19  6 14  0 19 19  94751.7606  -0.0646  0.030               
 473: 22  5 18  0 22 22   22  4 19  0 22 22  82370.8730   0.0782  0.030               
 474: 24  5 20  0 24 24   24  4 21  0 24 24  92764.1765   0.0619  0.030               
 475/ 26  5 21  0 26 26   26  4 22  0 26 26  88463.0088   0.1112  0.030               
 476: 27  5 22  0 27 27   27  4 23  0 27 27  95368.3200   0.0514  0.030               
 477: 40  5 35  0 40 40   39  5 34  0 39 39 240548.9480   0.0309  0.030               
 478: 40  5 35  0 40 40   39  6 34  0 39 39 240544.8170   0.0272  0.030               
 479: 41  5 36  0 41 41   40  6 35  0 40 40 245804.8650   0.0493  0.030               
 480: 41  5 36  0 41 41   40  5 35  0 40 40 245807.0310   0.0062  0.030               
 481: 42  5 37  0 42 42   41  6 36  0 41 41 251066.4240   0.0317  0.030               
 482: 43  5 38  0 43 43   42  6 37  0 42 42 256329.5140   0.0148  0.030               
 483: 44  5 39  0 44 44   43  6 38  0 43 43 261594.3190   0.2876  0.030   0.0390 0.50  
 484: 44  6 39  0 44 44   43  5 38  0 43 43 261594.3190  -0.2096  0.030   0.0390 0.50  
 485: 44  5 40  0 44 44   43  4 39  0 43 43 256220.5680   0.0325  0.030               
 486: 45  5 40  0 45 45   44  6 39  0 44 44 266859.9870   0.1357  0.030   0.0059 0.50  
 487: 45  6 40  0 45 45   44  5 39  0 44 44 266859.9870  -0.1239  0.030   0.0059 0.50  
 488: 46  5 41  0 46 46   45  6 40  0 45 45 272126.8790   0.0641  0.030  -0.0033 0.50  
 489: 46  6 41  0 46 46   45  5 40  0 45 45 272126.8790  -0.0707  0.030  -0.0033 0.50  
 490: 47  5 42  0 47 47   46  6 41  0 46 46 277394.8070   0.0227  0.030  -0.0122 0.50  
 491: 47  6 42  0 47 47   46  5 41  0 46 46 277394.8070  -0.0470  0.030  -0.0122 0.50  
 492: 48  5 43  0 48 48   47  6 42  0 47 47 282663.6100  -0.0231  0.030  -0.0411 0.50  
 493: 48  6 43  0 48 48   47  5 42  0 47 47 282663.6100  -0.0590  0.030  -0.0411 0.50  
 494: 49  5 44  0 49 49   48  6 43  0 48 48 287933.1870  -0.0611  0.030  -0.0704 0.50  
 495: 49  6 44  0 49 49   48  5 43  0 48 48 287933.1870  -0.0796  0.030  -0.0704 0.50  
 496/ 50  5 45  0 50 50   49  6 44  0 49 49 293203.4240  -0.1048  0.030  -0.1096 0.50  
 497: 50  6 45  0 50 50   49  5 44  0 49 49 293203.4240  -0.1142  0.030  -0.1096 0.50  
 498: 68  5 63  0 68 68   68  4 64  0 68 68 318717.8250   0.0763  0.030   0.0764 0.50  
 499: 68  6 63  0 68 68   68  5 64  0 68 68 318717.8250   0.0763  0.030   0.0764 0.50  
 500: 22  6 16  0 22 22   21  7 15  0 21 21  89414.3090  -0.0458  0.030               
 501: 24  6 19  0 24 24   24  5 20  0 24 24  83698.5870   0.0724  0.030               
 502: 25  6 20  0 25 25   25  5 21  0 25 25  88330.7224   0.0637  0.030               
 503: 26  6 21  0 26 26   26  5 22  0 26 26  93286.7931   0.0184  0.030               
 504: 28  6 22  0 28 28   28  5 23  0 28 28  82773.1440   0.0837  0.030               
 505: 29  6 23  0 29 29   29  5 24  0 29 29  90868.7680   0.0667  0.030               
 506: 39  6 33  0 39 39   38  7 32  0 38 38 240799.1960   0.0415  0.030               
 507: 40  6 35  0 40 40   39  6 34  0 39 39 240547.0340   0.0351  0.030               
 508: 40  6 34  0 40 40   39  7 33  0 39 39 246059.4020   0.0468  0.030               
 509: 40  6 35  0 40 40   39  5 34  0 39 39 240551.1710   0.0448  0.030               
 510: 41  6 36  0 41 41   40  6 35  0 40 40 245806.0620   0.0714  0.030               
 511: 41  6 35  0 41 41   40  7 34  0 40 40 251311.1720   0.0440  0.030               
 512: 41  6 36  0 41 41   40  5 35  0 40 40 245808.2540   0.0544  0.030               
 513: 42  6 36  0 42 42   41  6 35  0 41 41 256578.3250   0.0820  0.030               
 514: 42  6 37  0 42 42   41  5 36  0 41 41 251068.2010   0.0127  0.030               
 515: 42  6 36  0 42 42   41  7 35  0 41 41 256559.8180   0.0400  0.030               
 516: 43  6 37  0 43 43   42  6 36  0 42 42 261818.4000   0.0619  0.030               
 517: 43  6 38  0 43 43   42  5 37  0 42 42 256330.4810   0.0341  0.030               
 518: 43  6 37  0 43 43   42  7 36  0 42 42 261808.1890   0.0173  0.030               
 519: 44  6 38  0 44 44   43  6 37  0 43 43 267063.3350   0.0214  0.030               
 520: 44  6 38  0 44 44   43  7 37  0 43 43 267057.7990   0.0420  0.030               
 521: 45  6 39  0 45 45   44  6 38  0 44 44 272312.2180   0.0206  0.030               
 522: 45  6 39  0 45 45   44  7 38  0 44 44 272309.2130   0.0318  0.030               
 523: 46  6 40  0 46 46   45  7 39  0 45 45 277562.6570   0.0026  0.030               
 524: 47  6 41  0 47 47   46  7 40  0 46 46 282818.1530  -0.0075  0.030               
 525: 48  6 42  0 48 48   47  7 41  0 47 47 288075.5310  -0.0433  0.030               
 526: 49  6 43  0 49 49   48  7 42  0 48 48 293334.8480   0.1216  0.030  -0.0667 0.50  
 527: 49  7 43  0 49 49   48  6 42  0 48 48 293334.8480  -0.2550  0.030  -0.0667 0.50  
 528: 25  7 19  0 25 25   25  6 20  0 25 25  82997.9970   0.0371  0.030               
 529: 26  7 20  0 26 26   26  6 21  0 26 26  86181.0374   0.0198  0.030               
 530: 27  7 21  0 27 27   27  6 22  0 27 27  89946.5769  -0.0034  0.030               
 531: 28  7 22  0 28 28   28  6 23  0 28 28  94223.6243  -0.0223  0.030               
 532: 31  7 24  0 31 31   31  6 25  0 31 31  83297.5813   0.0375  0.030               
 533: 32  7 25  0 32 32   32  6 26  0 32 32  92025.2120   0.0019  0.030               
 534: 39  7 33  0 39 39   38  6 32  0 38 38 240963.8910   0.0504  0.030               
 535: 39  7 32  0 39 39   38  8 31  0 38 38 245925.3320   0.0552  0.030               
 536: 40  7 34  0 40 40   39  6 33  0 39 39 246152.1410   0.0626  0.030               
 537: 40  7 33  0 40 40   39  7 32  0 39 39 252058.3010   0.0109  0.030               
 538: 40  7 33  0 40 40   39  8 32  0 39 39 251418.9990   0.0624  0.030               
 539: 41  7 35  0 41 41   40  7 34  0 40 40 251329.6560   0.0630  0.030               
 540: 41  7 35  0 41 41   40  6 34  0 40 40 251362.9050   0.0382  0.030               
 541: 41  7 34  0 41 41   40  7 33  0 40 40 257175.3990   0.0759  0.030               
 542: 42  7 36  0 42 42   41  6 35  0 41 41 256588.4730   0.0635  0.030               
 543: 42  7 35  0 42 42   41  8 34  0 41 41 262108.1740   0.0583  0.030               
 544: 42  7 35  0 42 42   41  7 34  0 41 41 262328.7290   0.0823  0.030               
 545: 43  7 37  0 43 43   42  7 36  0 42 42 261813.7470   0.0188  0.030               
 546: 43  7 36  0 43 43   42  7 35  0 42 42 267507.6000   0.0510  0.030               
 547: 43  7 36  0 43 43   42  8 35  0 42 42 267380.2500   0.0434  0.030               
 548: 43  7 37  0 43 43   42  6 36  0 42 42 261823.9450   0.0503  0.030               
 549: 44  7 38  0 44 44   43  6 37  0 43 43 267066.2600  -0.0698  0.030               
 550: 44  7 37  0 44 44   43  8 36  0 43 43 272631.9270   0.0330  0.030               
 551: 44  7 38  0 44 44   43  7 37  0 43 43 267060.8060   0.0327  0.030               
 552: 45  7 38  0 45 45   44  8 37  0 44 44 277873.9030   0.0218  0.030               
 553: 45  7 39  0 45 45   44  6 38  0 44 44 272313.8470   0.0226  0.030               
 554: 45  7 38  0 45 45   44  7 37  0 44 44 277915.1460   0.0194  0.030               
 555: 45  7 39  0 45 45   44  7 38  0 44 44 272310.8270   0.0189  0.030               
 556: 46  7 40  0 46 46   45  6 39  0 45 45 277565.1740   0.0204  0.030               
 557: 46  7 39  0 46 46   45  7 38  0 45 45 283135.4510  -0.0134  0.030               
 558: 46  7 39  0 46 46   45  8 38  0 45 45 283112.3050   0.0107  0.030               
 559: 47  7 40  0 47 47   46  7 39  0 46 46 288363.3920  -0.0114  0.030               
 560: 47  7 41  0 47 47   46  6 40  0 46 46 282819.4790  -0.0188  0.030               
 561: 47  7 40  0 47 47   46  8 39  0 46 46 288350.4830  -0.0055  0.030               
 562: 48  7 41  0 48 48   47  7 40  0 47 47 293597.2940  -0.0387  0.030               
 563: 48  7 41  0 48 48   47  8 40  0 47 47 293590.1410  -0.0454  0.030               
 564: 49  7 42  0 49 49   48  7 41  0 48 48 298836.0180  -0.0836  0.030               
 565: 49  7 42  0 49 49   48  8 41  0 48 48 298832.1820   0.0079  0.030               
 566/ 50  7 43  0 50 50   49  7 42  0 49 49 304078.7470  -0.1172  0.030               
 567: 15  8  8  0 15 15   15  7  9  0 15 15  91209.6722   0.0747  0.030               
 568: 16  8  9  0 16 16   16  7 10  0 16 16  90766.9851   0.0331  0.030               
 569: 16  8  8  0 16 16   16  7  9  0 16 16  90693.1730   0.0450  0.030               
 570: 17  8  9  0 17 17   17  7 10  0 17 17  90074.7510   0.0400  0.030               
 571: 17  8 10  0 17 17   17  7 11  0 17 17  90244.1573   0.0345  0.030               
 572: 18  8 10  0 18 18   18  7 11  0 18 18  89278.7640  -0.0096  0.030               
 573: 18  8 11  0 18 18   18  7 12  0 18 18  89643.6540   0.0398  0.030               
 574: 19  8 12  0 19 19   19  7 13  0 19 19  88978.5551   0.0102  0.030               
 575: 19  8 11  0 19 19   19  7 12  0 19 19  88237.7900   0.0788  0.030               
 576: 20  8 12  0 20 20   20  7 13  0 20 20  86855.0370   0.0563  0.030               
 577: 20  8 13  0 20 20   20  7 14  0 20 20  88277.3640   0.0395  0.030               
 578: 21  8 14  0 21 21   21  7 15  0 21 21  87587.8550   0.0199  0.030               
 579: 22  8 15  0 22 22   22  7 16  0 22 22  86979.6541   0.0104  0.030               
 580/ 22  8 14  0 22 22   22  7 15  0 22 22  82541.6171   0.0905  0.030               
 581: 23  8 16  0 23 23   23  7 17  0 23 23  86542.8080   0.0274  0.030               
 582: 24  8 16  0 24 24   23  7 17  0 23 23 245335.3270   0.0180  0.030               
 583: 24  8 17  0 24 24   24  7 18  0 24 24  86382.2620   0.0012  0.030               
 584: 25  8 18  0 25 25   25  7 19  0 25 25  86608.6520  -0.0134  0.030               
 585: 26  8 18  0 26 26   25  7 19  0 25 25 263217.9040   0.0056  0.030               
 586: 26  8 19  0 26 26   26  7 20  0 26 26  87326.2846   0.0119  0.030               
 587: 27  8 20  0 27 27   27  7 21  0 27 27  88620.9550   0.0095  0.030               
 588: 27  8 19  0 27 27   26  7 20  0 26 26 274501.5230   0.0379  0.030               
 589: 28  8 21  0 28 28   28  7 22  0 28 28  90550.0120  -0.0068  0.030               
 590/ 29  8 21  0 29 29   28  7 22  0 28 28 303261.3050   0.0914  0.030               
 591: 29  8 22  0 29 29   29  7 23  0 29 29  93135.9160  -0.0032  0.030               
 592: 30  8 23  0 30 30   29  9 20  0 29 29  95016.2286   0.0719  0.030               
 593: 30  8 23  0 30 30   30  7 24  0 30 30  96364.4871   0.0002  0.030               
 594: 34  8 26  0 34 34   34  7 27  0 34 34  83037.8477   0.0056  0.030               
 595: 35  8 27  0 35 35   35  7 28  0 35 35  92064.4840  -0.0130  0.030               
 596: 39  8 32  0 39 39   38  7 31  0 38 38 247632.2170   0.0462  0.030               
 597/ 39  8 32  0 39 39   38  8 31  0 38 38 246564.7400   0.1096  0.030               
 598: 39  8 31  0 39 39   38  9 30  0 38 38 247060.2490   0.0154  0.030               
 599: 40  8 33  0 40 40   39  7 32  0 39 39 252436.1170   0.0566  0.030               
 600: 40  8 32  0 40 40   39  8 31  0 39 39 259212.7580   0.0868  0.030               
 601/ 40  8 33  0 40 40   39  8 32  0 39 39 251796.8060   0.0992  0.030               
 602: 41  8 34  0 41 41   40  8 33  0 40 40 257018.1690   0.0851  0.030               
 603: 41  8 33  0 41 41   40  9 32  0 40 40 260770.0660   0.0425  0.030               
 604: 41  8 33  0 41 41   40  8 32  0 40 40 263923.9240   0.0615  0.030   0.0221 0.51  
 605: 40 11 30  0 40 40   39 11 29  0 39 39 263923.9240  -0.0187  0.030   0.0221 0.49  
 606: 41  8 34  0 41 41   40  7 33  0 40 40 257395.9020   0.0479  0.030               
 607: 42  8 35  0 42 42   41  8 34  0 41 41 262235.5220   0.0639  0.030               
 608: 42  8 34  0 42 42   41  9 33  0 41 41 266801.7800   0.0763  0.030               
 609: 42  8 35  0 42 42   41  7 34  0 41 41 262456.0240   0.0348  0.030               
 610: 43  8 35  0 43 43   42  8 34  0 42 42 273723.1940   0.0497  0.030               
 611: 43  8 36  0 43 43   42  8 35  0 42 42 267453.0500   0.0391  0.030               
 612: 43  8 36  0 43 43   42  7 35  0 42 42 267580.3900   0.0367  0.030               
 613: 43  8 35  0 43 43   42  9 34  0 42 42 272515.3500   0.0491  0.030               
 614: 44  8 36  0 44 44   43  9 35  0 43 43 278025.0410   0.0375  0.030               
 615: 44  8 37  0 44 44   43  7 36  0 43 43 272745.9810   0.0374  0.030               
 616: 45  8 38  0 45 45   44  7 37  0 44 44 277938.3180   0.0212  0.030               
 617: 45  8 38  0 45 45   44  8 37  0 44 44 277897.0750   0.0235  0.030               
 618: 45  8 37  0 45 45   44  9 36  0 44 44 283408.5420   0.0345  0.030               
 619/ 45  8 37  0 45 45   44  8 36  0 44 44 283844.0510  -0.1064  0.030               
 620: 46  8 38  0 46 46   45  8 37  0 45 45 288973.6530   0.0017  0.030               
 621: 46  8 39  0 46 46   45  7 38  0 45 45 283148.3830   0.0036  0.030               
 622: 46  8 38  0 46 46   45  9 37  0 45 45 288716.7850   0.0172  0.030               
 623: 46  8 39  0 46 46   45  8 38  0 45 45 283125.2070  -0.0021  0.030               
 624: 47  8 39  0 47 47   46  9 38  0 46 46 293982.1420  -0.0161  0.030               
 625: 47  8 39  0 47 47   46  8 38  0 46 46 294132.0030  -0.0206  0.030               
 626: 47  8 40  0 47 47   46  8 39  0 46 46 288357.6100  -0.0249  0.030               
 627: 47  8 40  0 47 47   46  7 39  0 46 46 288370.5360  -0.0138  0.030               
 628: 48  8 41  0 48 48   47  7 40  0 47 47 293601.2230  -0.0373  0.030               
 629: 48  8 40  0 48 48   47  9 39  0 47 47 299224.6130  -0.0347  0.030               
 630: 48  8 40  0 48 48   47  8 39  0 47 47 299311.1860  -0.0447  0.030               
 631/ 49  8 42  0 49 49   48  8 41  0 48 48 298834.2150  -0.1038  0.030               
 632: 49  8 41  0 49 49   48  9 40  0 48 48 304456.1020  -0.0884  0.030               
 633: 49  8 42  0 49 49   48  7 41  0 48 48 298838.1740  -0.0724  0.030               
 634/ 50  8 43  0 50 50   49  8 42  0 49 49 304077.7700  -0.1136  0.030               
 635/ 50  8 43  0 50 50   49  7 42  0 49 49 304079.9160  -0.1124  0.030               
 636: 14  9  5  0 14 14   13  9  4  0 13 13  89394.7360  -0.0163  0.030  -0.0129 0.50  
 637: 14  9  6  0 14 14   13  9  5  0 13 13  89394.7360  -0.0094  0.030  -0.0129 0.50  
 638: 15  9  7  0 15 15   14  9  6  0 14 14  95897.1753  -0.0578  0.030  -0.0710 0.50  
 639: 15  9  6  0 15 15   14  9  5  0 14 14  95897.1753  -0.0840  0.030  -0.0710 0.50  
 640: 22  9 14  0 22 22   21  8 13  0 21 21 243098.5500  -0.0237  0.030               
 641: 22  9 13  0 22 22   21  8 14  0 21 21 243435.8290   0.0041  0.030               
 642: 23  9 15  0 23 23   22  8 14  0 22 22 248792.2840   0.0337  0.030               
 643: 23  9 14  0 23 23   22  8 15  0 22 22 249484.8750   0.0087  0.030               
 644: 24  9 16  0 24 24   23  8 15  0 23 23 254207.7970   0.0162  0.030               
 645: 24  9 15  0 24 24   23  8 16  0 23 23 255567.2000   0.0268  0.030               
 646: 25  9 17  0 25 25   24  8 16  0 24 24 259208.1160   0.0219  0.030               
 647: 25  9 16  0 25 25   25  8 17  0 25 25  94517.0516   0.0387  0.030               
 648: 25  9 16  0 25 25   24  8 17  0 24 24 261761.5810   0.0013  0.030               
 649: 25  9 17  0 25 25   25  8 18  0 25 25  97851.5514  -0.0060  0.030               
 650: 26  9 18  0 26 26   26  8 19  0 26 26  97116.4740   0.0217  0.030               
 651: 26  9 17  0 26 26   25  8 18  0 25 25 268195.2050   0.0171  0.030               
 652: 26  9 18  0 26 26   25  8 17  0 25 25 263603.1250   0.0368  0.030               
 653: 27  9 18  0 27 27   26  8 19  0 26 26 275058.3890   0.0208  0.030               
 654: 27  9 19  0 27 27   27  8 20  0 27 27  96575.7650   0.0025  0.030               
 655: 27  9 19  0 27 27   26  8 18  0 26 26 267157.2040   0.0515  0.030               
 656: 27  9 18  0 27 27   27  8 19  0 27 27  87883.2202   0.0644  0.030               
 657: 28  9 19  0 28 28   28  8 20  0 28 28  83440.4770   0.0429  0.030               
 658: 28  9 20  0 28 28   28  8 21  0 28 28  96337.1480  -0.0226  0.030               
 659: 28  9 19  0 28 28   27  8 20  0 27 27 282616.9190   0.0098  0.030               
 660/ 29  9 21  0 29 29   28  8 20  0 28 28 270829.8870   0.0977  0.030               
 661: 29  9 20  0 29 29   28  8 21  0 28 28 291213.7940   0.0206  0.030               
 662: 29  9 21  0 29 29   29  8 22  0 29 29  96512.2164  -0.0225  0.030               
 663: 30  9 22  0 30 30   29 10 19  0 29 29  88487.2899  -0.0053  0.030               
 664: 30  9 22  0 30 30   30  8 23  0 30 30  97204.6370  -0.0101  0.030               
 665: 30  9 21  0 30 30   29  8 22  0 29 29 301248.1310   0.0051  0.030               
 666/ 31  9 23  0 31 31   30  8 22  0 30 30 269438.4990   0.0963  0.030               
 667: 31  9 23  0 31 31   30 10 20  0 30 30  95549.7210   0.0702  0.030               
 668: 31  9 22  0 31 31   30  8 23  0 30 30 313118.9660   0.0131  0.030               
 669: 32  9 24  0 32 32   31  8 23  0 31 31 267258.4500   0.0803  0.030               
 670/ 33  9 25  0 33 33   32  8 24  0 32 32 264566.9650   0.0916  0.030               
 671: 35  9 26  0 35 35   34  9 25  0 34 34 240111.7660   0.0487  0.030               
 672: 35  9 27  0 35 35   34  8 26  0 34 34 259398.1250   0.0791  0.030               
 673: 36  9 27  0 36 36   35  9 26  0 35 35 247064.1300   0.0867  0.030               
 674: 36  9 28  0 36 36   35  8 27  0 35 35 257768.1510   0.0711  0.030               
 675: 37  9 28  0 37 37   37  8 29  0 37 37  82522.5112  -0.0278  0.030               
 676: 37  9 29  0 37 37   36  8 28  0 36 36 257202.9250   0.0368  0.030               
 677: 37  9 28  0 37 37   36  9 27  0 36 36 253376.6650   0.0557  0.030               
 678: 38  9 30  0 38 38   37  9 29  0 37 37 246510.6820   0.0031  0.030               
 679: 38  9 30  0 38 38   37  8 29  0 37 37 257830.8680   0.0530  0.030               
 680/ 39  9 31  0 39 39   38  8 30  0 38 38 259607.4100  -0.1004  0.030               
 681: 39  9 30  0 39 39   38  9 29  0 38 38 264097.5960   0.0861  0.030               
 682: 41  9 33  0 41 41   40  8 32  0 40 40 265892.3800   0.0010  0.030               
 683: 41  9 32  0 41 41   40 10 31  0 40 40 255474.7490   0.0336  0.030               
 684: 41  9 32  0 41 41   40  9 31  0 40 40 273018.9770  -0.0444  0.030               
 685: 42  9 34  0 42 42   41  9 33  0 41 41 268009.5990   0.0519  0.030               
 686: 42  9 34  0 42 42   41  8 33  0 41 41 269978.0980   0.0344  0.030               
 687: 43  9 35  0 43 43   42  9 34  0 42 42 273245.5470   0.0716  0.030               
 688: 43  9 35  0 43 43   42  8 34  0 42 42 274453.3660   0.0472  0.030               
 689: 43  9 34  0 43 43   42 10 33  0 42 42 273390.7080   0.0183  0.030               
 690: 44  9 36  0 44 44   43  8 35  0 43 43 279190.8510   0.0229  0.030               
 691: 44  9 36  0 44 44   43  9 35  0 43 43 278460.6790   0.0255  0.030               
 692: 44  9 35  0 44 44   43 10 34  0 43 43 280712.1200   0.0826  0.030               
 693: 45  9 37  0 45 45   44  9 36  0 44 44 283665.4100   0.0190  0.030               
 694: 45  9 36  0 45 45   44  9 35  0 44 44 290759.4500   0.0129  0.030               
 695: 45  9 37  0 45 45   44  8 36  0 44 44 284101.0650   0.0240  0.030               
 696: 45  9 36  0 45 45   44 10 35  0 44 44 287303.2760   0.0457  0.030               
 697: 46  9 37  0 46 46   45  9 36  0 45 45 295558.7050   0.0101  0.030               
 698: 46  9 38  0 46 46   45  8 37  0 45 45 289123.5300   0.0132  0.030               
 699: 46  9 38  0 46 46   45  9 37  0 45 45 288866.6580   0.0247  0.030               
 700: 47  9 39  0 47 47   46  8 38  0 46 46 294218.5930  -0.0135  0.030               
 701: 47  9 38  0 47 47   46  9 37  0 46 46 300472.2530  -0.0132  0.030               
 702: 47  9 38  0 47 47   46 10 37  0 46 46 299128.7860   0.0010  0.030               
 703: 48  9 40  0 48 48   47  8 39  0 47 47 299360.7600  -0.0458  0.030               
 704: 48  9 39  0 48 48   47 10 38  0 47 47 304652.3830  -0.0223  0.030               
 705: 48  9 40  0 48 48   47  9 39  0 47 47 299274.2060  -0.0169  0.030               
 706: 48  9 39  0 48 48   47  9 38  0 47 47 305471.2050  -0.0318  0.030               
 707: 49  9 40  0 49 49   48 10 39  0 48 48 310039.3990  -0.0517  0.030               
 708: 49  9 40  0 49 49   48  9 39  0 48 48 310532.1200  -0.0604  0.030               
 709: 49  9 41  0 49 49   48  8 40  0 48 48 304533.8400  -0.0762  0.030               
 710/ 50  9 41  0 50 50   49 10 40  0 49 49 315344.4080  -0.0951  0.030               
 711/ 50  9 42  0 50 50   49  9 41  0 49 49 309699.4700  -0.0964  0.030               
 712/ 50  9 42  0 50 50   49  8 41  0 49 49 309727.6030  -0.1140  0.030               
 713: 15 10  6  0 15 15   14 10  5  0 14 14  95721.4252  -0.0017  0.030  -0.0020 0.50  
 714: 15 10  5  0 15 15   14 10  4  0 14 14  95721.4252  -0.0022  0.030  -0.0020 0.50  
 715: 20 10 10  0 20 20   19  9 11  0 19 19 243996.5950   0.0092  0.030               
 716/ 20 10 11  0 20 20   19  9 10  0 19 19 243992.9210  -0.1000  0.030               
 717: 21 10 11  0 21 21   20  9 12  0 20 20 250178.2640   0.0059  0.030               
 718: 21 10 12  0 21 21   20  9 11  0 20 20 250169.0290   0.0068  0.030               
 719: 23 10 13  0 23 23   22  9 14  0 22 22 262413.3000   0.0084  0.030               
 720: 23 10 14  0 23 23   22  9 13  0 22 22 262360.7900   0.0250  0.030               
 721: 24 10 14  0 24 24   23  9 15  0 23 23 268460.7650   0.0192  0.030               
 722: 24 10 15  0 24 24   23  9 14  0 23 23 268344.3620   0.0243  0.030               
 723: 25 10 16  0 25 25   24  9 15  0 24 24 274217.6670   0.0300  0.030               
 724: 25 10 15  0 25 25   24  9 16  0 24 24 274464.4920   0.0014  0.030               
 725: 26 10 16  0 26 26   25  9 17  0 25 25 280437.7690   0.0199  0.030               
 726: 26 10 17  0 26 26   25  9 16  0 25 25 279935.5610   0.0189  0.030               
 727: 27 10 17  0 27 27   26  9 18  0 26 26 286410.0640   0.0180  0.030               
 728: 27 10 18  0 27 27   26  9 17  0 26 26 285428.0190   0.0217  0.030               
 729: 28 10 18  0 28 28   27  9 19  0 27 27 292436.5330  -0.0001  0.030               
 730: 28 10 19  0 28 28   27  9 18  0 27 27 290588.6050   0.0196  0.030               
 731: 29 10 20  0 29 29   28  9 19  0 28 28 295262.7590   0.0211  0.030               
 732: 29 10 19  0 29 29   28  9 20  0 28 28 298610.1250   0.0137  0.030               
 733: 30 10 21  0 30 30   29  9 20  0 29 29 299241.9900   0.0316  0.030               
 734: 30 10 20  0 30 30   29  9 21  0 29 29 305075.7960   0.0241  0.030               
 735: 31 10 21  0 31 31   30  9 22  0 30 30 312045.2860  -0.0064  0.030               
 736: 31 10 22  0 31 31   30  9 21  0 30 30 302276.1190   0.0461  0.030               
 737/ 32 10 23  0 32 32   31  9 22  0 31 31 304117.0300   0.0977  0.030               
 738: 32 10 22  0 32 32   32  9 23  0 32 32  91170.8860  -0.0020  0.030               
 739: 33 10 24  0 33 33   32  9 23  0 32 32 304593.1120   0.0684  0.030               
 740: 35 10 26  0 35 35   34  9 25  0 34 34 301555.6340   0.0647  0.030               
 741: 37 10 28  0 37 37   36 10 27  0 36 36 243552.0570   0.0367  0.030               
 742: 37 10 27  0 37 37   36 10 26  0 36 36 252224.5570   0.0381  0.030               
 743: 38 10 29  0 38 38   37  9 28  0 37 37 291488.5440  -0.0135  0.030               
 744: 39 10 30  0 39 39   38 10 29  0 38 38 255972.0000   0.0826  0.030               
 745: 39 10 29  0 39 39   38 10 28  0 38 38 267785.4530   0.0490  0.030               
 746: 39 10 30  0 39 39   38  9 29  0 38 38 288424.0640   0.0755  0.030               
 747: 40 10 31  0 40 40   39 10 30  0 39 39 261911.0100   0.0506  0.030               
 748: 40 10 30  0 40 40   40  9 31  0 40 40  82396.4970   0.0121  0.030               
 749: 41 10 31  0 41 41   41  9 32  0 41 41  90330.4362   0.0220  0.030               
 750: 43 10 34  0 43 43   42 10 33  0 42 42 278783.3310  -0.0419  0.030               
 751: 43 10 33  0 43 43   42 10 32  0 42 42 291460.0390  -0.0235  0.030               
 752: 44 10 35  0 44 44   43 10 34  0 43 43 284168.2570   0.0128  0.030               
 753: 44 10 35  0 44 44   43  9 34  0 43 43 289560.8910  -0.0363  0.030               
 754: 45 10 36  0 45 45   44 10 35  0 44 44 289476.0190   0.0510  0.030               
 755: 45 10 36  0 45 45   44  9 35  0 44 44 292932.1790   0.0042  0.030               
 756: 46 10 37  0 46 46   45 10 36  0 45 45 294729.4470   0.0086  0.030               
 757: 46 10 36  0 46 46   45 10 35  0 45 45 304322.2940  -0.0321  0.030               
 758/ 46 10 36  0 46 46   45 11 35  0 45 45 291291.3190   0.1136  0.030               
 759: 46 10 37  0 46 46   45  9 36  0 45 45 296902.1560  -0.0200  0.030               
 760: 47 10 37  0 47 47   46 11 36  0 46 46 299769.0430   0.0798  0.030               
 761: 47 10 38  0 47 47   46 10 37  0 46 46 299947.6120  -0.0044  0.030               
 762: 47 10 37  0 47 47   46 10 36  0 46 46 308582.4890  -0.0264  0.030               
 763: 47 10 38  0 47 47   46  9 37  0 46 46 301291.0720  -0.0256  0.030               
 764: 48 10 38  0 48 48   47 11 37  0 47 47 307200.8040   0.0384  0.030               
 765: 48 10 39  0 48 48   47 10 38  0 47 47 305145.0980  -0.0370  0.030               
 766: 48 10 38  0 48 48   47 10 37  0 47 47 313007.7630  -0.0881  0.030               
 767: 48 10 39  0 48 48   47  9 38  0 47 47 305963.9130  -0.0534  0.030               
 768: 49 10 40  0 49 49   48 10 39  0 48 48 310332.5060  -0.0593  0.030               
 769: 49 10 39  0 49 49   48 11 38  0 48 48 313865.5070   0.0079  0.030               
 770: 49 10 40  0 49 49   48  9 39  0 48 48 310825.2100  -0.0850  0.030               
 771: 50 10 40  0 50 50   49 11 39  0 49 49 319994.2320  -0.0202  0.030               
 772/ 50 10 41  0 50 50   49  9 40  0 49 49 315810.0690  -0.1075  0.030               
 773: 50 10 41  0 50 50   49 10 40  0 49 49 315517.0030  -0.0589  0.030               
 774: 18 11  8  0 18 18   17 10  7  0 17 17 243994.3160   0.0207  0.030   0.0147 0.50  
 775: 18 11  7  0 18 18   17 10  8  0 17 17 243994.3160   0.0086  0.030   0.0147 0.50  
 776: 19 11  9  0 19 19   18 10  8  0 18 18 250285.7500   0.0288  0.030   0.0077 0.50  
 777: 19 11  8  0 19 19   18 10  9  0 18 18 250285.7500  -0.0133  0.030   0.0077 0.50  
 778: 20 11  9  0 20 20   19 10 10  0 19 19 256557.2040  -0.0649  0.030   0.0025 0.50  
 779: 20 11 10  0 20 20   19 10  9  0 19 19 256557.2040   0.0698  0.030   0.0025 0.50  
 780: 21 11 10  0 21 21   20 10 11  0 20 20 262804.7210  -0.2334  0.030  -0.0335 0.50  
 781: 21 11 11  0 21 21   20 10 10  0 20 20 262804.7210   0.1664  0.030  -0.0335 0.50  
 782: 22 11 11  0 22 22   21 10 12  0 21 21 269024.5510   0.0215  0.030               
 783: 22 11 12  0 22 22   21 10 11  0 21 21 269023.4120  -0.0061  0.030               
 784: 23 11 13  0 23 23   22 10 12  0 22 22 275208.3740  -0.0039  0.030               
 785: 23 11 12  0 23 23   22 10 13  0 22 22 275211.2920   0.0001  0.030               
 786: 24 11 14  0 24 24   23 10 13  0 23 23 281352.9800   0.0131  0.030               
 787: 24 11 13  0 24 24   23 10 14  0 23 23 281360.2270   0.0111  0.030               
 788: 25 11 15  0 25 25   24 10 14  0 24 24 287449.0130   0.0023  0.030               
 789: 25 11 14  0 25 25   24 10 15  0 24 24 287466.2110   0.0122  0.030               
 790: 26 11 16  0 26 26   25 10 15  0 25 25 293485.6330   0.0177  0.030               
 791: 26 11 15  0 26 26   25 10 16  0 25 25 293524.6190   0.0122  0.030               
 792: 27 11 17  0 27 27   26 10 16  0 26 26 299447.4560   0.0095  0.030               
 793: 27 11 16  0 27 27   26 10 17  0 26 26 299532.3450   0.0091  0.030               
 794: 28 11 17  0 28 28   27 10 18  0 27 27 305489.7110   0.0036  0.030               
 795: 28 11 18  0 28 28   27 10 17  0 27 27 305311.9120   0.0204  0.030               
 796: 29 11 18  0 29 29   28 10 19  0 28 28 311403.6360   0.0105  0.030               
 797: 29 11 19  0 29 29   28 10 18  0 28 28 311044.5710   0.0200  0.030               
 798: 30 11 19  0 30 30   29 10 20  0 29 29 317292.5390   0.0309  0.030               
 799: 30 11 20  0 30 30   29 10 19  0 29 29 316592.4240  -0.0163  0.030               
 800: 37 11 26  0 37 37   37 10 27  0 37 37  92793.9612   0.0119  0.030               
 801: 38 11 28  0 38 38   37 11 27  0 37 37 250520.4670   0.0325  0.030               
 802: 38 11 27  0 38 38   38 10 28  0 38 38  87072.4890  -0.0514  0.030               
 803: 39 11 28  0 39 39   38 11 27  0 38 38 262941.3520   0.0536  0.030               
 804: 39 11 28  0 39 39   39 10 29  0 39 39  82228.3744  -0.0604  0.030               
 805: 40 11 29  0 40 40   39 11 28  0 39 39 271456.4790   0.0216  0.030               
 806: 41 11 30  0 41 41   40 11 29  0 40 40 279864.1930   0.0665  0.030               
 807: 41 11 31  0 41 41   40 11 30  0 40 40 270401.5750   0.0375  0.030               
 808: 42 11 32  0 42 42   41 11 31  0 41 41 276702.1740  -0.0405  0.030               
 809: 43 11 32  0 43 43   42 11 31  0 42 42 295474.6420   0.0771  0.030               
 810: 44 11 33  0 44 44   43 11 32  0 43 43 302359.9150   0.0480  0.030               
 811: 45 11 34  0 45 45   44 11 33  0 44 44 308529.8960  -0.0356  0.030               
 812: 46 11 36  0 46 46   45 11 35  0 45 45 300104.7270  -0.0306  0.030               
 813: 47 11 37  0 47 47   46 11 36  0 46 46 305576.0290  -0.0198  0.030               
 814: 48 11 38  0 48 48   47 11 37  0 47 47 310943.5070  -0.0379  0.030               
 815: 49 11 39  0 49 49   48 11 38  0 48 48 316233.1360  -0.0755  0.030               
 816: 16 12  5  0 16 16   15 11  4  0 15 15 243744.1280  -0.0152  0.030  -0.0152 0.50  
 817: 16 12  4  0 16 16   15 11  5  0 15 15 243744.1280  -0.0152  0.030  -0.0152 0.50  
 818: 17 12  6  0 17 17   16 11  5  0 16 16 250079.6450  -0.0226  0.030  -0.0226 0.50  
 819: 17 12  5  0 17 17   16 11  6  0 16 16 250079.6450  -0.0226  0.030  -0.0226 0.50  
 820: 18 12  7  0 18 18   17 11  6  0 17 17 256406.6480  -0.0171  0.030  -0.0173 0.50  
 821: 18 12  6  0 18 18   17 11  7  0 17 17 256406.6480  -0.0173  0.030  -0.0173 0.50  
 822: 19 12  7  0 19 19   18 11  8  0 18 18 262722.9570  -0.0113  0.030  -0.0108 0.50  
 823: 19 12  8  0 19 19   18 11  7  0 18 18 262722.9570  -0.0103  0.030  -0.0108 0.50  
 824: 20 12  9  0 20 20   19 11  8  0 19 19 269026.1690   0.0027  0.030   0.0008 0.50  
 825: 20 12  8  0 20 20   19 11  9  0 19 19 269026.1690  -0.0011  0.030   0.0008 0.50  
 826: 21 12 10  0 21 21   20 11  9  0 20 20 275313.5980   0.0080  0.030   0.0015 0.50  
 827: 21 12  9  0 21 21   20 11 10  0 20 20 275313.5980  -0.0050  0.030   0.0015 0.50  
 828: 22 12 10  0 22 22   21 11 11  0 21 21 281582.2940  -0.0169  0.030   0.0037 0.50  
 829: 22 12 11  0 22 22   21 11 10  0 21 21 281582.2940   0.0243  0.030   0.0037 0.50  
 830: 23 12 12  0 23 23   22 11 11  0 22 22 287828.9400   0.0454  0.030  -0.0158 0.50  
 831: 23 12 11  0 23 23   22 11 12  0 22 22 287828.9400  -0.0770  0.030  -0.0158 0.50  
 832: 24 12 13  0 24 24   23 11 12  0 23 23 294049.9250   0.1771  0.030   0.0060 0.50  
 833: 24 12 12  0 24 24   23 11 13  0 23 23 294049.9250  -0.1652  0.030   0.0060 0.50  
 834: 25 12 13  0 25 25   24 11 14  0 24 24 300241.5490   0.0329  0.030               
 835: 25 12 14  0 25 25   24 11 13  0 24 24 300240.5840  -0.0252  0.030               
 836: 26 12 15  0 26 26   25 11 14  0 25 25 306396.6040   0.0032  0.030               
 837: 26 12 14  0 26 26   25 11 15  0 25 25 306398.9110   0.0229  0.030               
 838: 27 12 15  0 27 27   26 11 16  0 26 26 312517.4570   0.0085  0.030               
 839: 27 12 16  0 27 27   26 11 15  0 26 26 312511.9200  -0.0126  0.030               
 840: 28 12 17  0 28 28   27 11 16  0 27 27 318579.4600  -0.0138  0.030               
 841: 28 12 16  0 28 28   27 11 17  0 27 27 318592.2260  -0.0094  0.030               
 842: 37 12 26  0 37 37   36 12 25  0 36 36 242433.0240   0.0188  0.030               
 843: 38 12 27  0 38 38   37 12 26  0 37 37 249460.6830   0.0443  0.030               
 844: 39 12 28  0 39 39   38 12 27  0 38 38 256492.3570   0.0561  0.030               
 845: 40 12 28  0 40 40   39 12 27  0 39 39 265514.3090  -0.0208  0.030               
 846: 41 12 30  0 41 41   40 12 29  0 40 40 270475.7900   0.0722  0.030               
 847: 41 12 29  0 41 41   40 12 28  0 40 40 273551.7930   0.0387  0.030               
 848: 42 12 30  0 42 42   41 12 29  0 41 41 281873.5480   0.0505  0.030               
 849: 43 12 31  0 43 43   42 12 30  0 42 42 290421.7720   0.0694  0.030               
 850: 43 12 32  0 43 43   42 12 31  0 42 42 284154.5470  -0.0255  0.030               
 851: 45 12 33  0 45 45   44 12 32  0 44 44 307533.7960   0.0787  0.030               
 852: 15 13  2  0 15 15   14 12  3  0 14 14 249761.8220  -0.0029  0.030  -0.0029 0.50  
 853: 15 13  3  0 15 15   14 12  2  0 14 14 249761.8220  -0.0029  0.030  -0.0029 0.50  
 854: 16 13  3  0 16 16   15 12  4  0 15 15 256109.4020   0.0030  0.030   0.0031 0.50  
 855: 16 13  4  0 16 16   15 12  3  0 15 15 256109.4020   0.0030  0.030   0.0031 0.50  
 856: 17 13  4  0 17 17   16 12  5  0 16 16 262452.9430   0.0031  0.030   0.0031 0.50  
 857: 17 13  5  0 17 17   16 12  4  0 16 16 262452.9430   0.0031  0.030   0.0031 0.50  
 858: 18 13  6  0 18 18   17 12  5  0 17 17 268791.0320  -0.0008  0.030  -0.0009 0.50  
 859: 18 13  5  0 18 18   17 12  6  0 17 17 268791.0320  -0.0008  0.030  -0.0009 0.50  
 860: 19 13  6  0 19 19   18 12  7  0 18 18 275122.0990  -0.0073  0.030  -0.0073 0.50  
 861: 19 13  7  0 19 19   18 12  6  0 18 18 275122.0990  -0.0073  0.030  -0.0073 0.50  
 862: 20 13  7  0 20 20   19 12  8  0 19 19 281444.4150  -0.0085  0.030  -0.0085 0.50  
 863: 20 13  8  0 20 20   19 12  7  0 19 19 281444.4150  -0.0084  0.030  -0.0085 0.50  
 864: 22 13  9  0 22 22   21 12 10  0 21 21 294054.9360  -0.0076  0.030  -0.0071 0.50  
 865: 22 13 10  0 22 22   21 12  9  0 21 21 294054.9360  -0.0065  0.030  -0.0071 0.50  
 866: 23 13 10  0 23 23   22 12 11  0 22 22 300338.7280  -0.0008  0.030   0.0011 0.50  
 867: 23 13 11  0 23 23   22 12 10  0 22 22 300338.7280   0.0031  0.030   0.0011 0.50  
 868: 24 13 11  0 24 24   23 12 12  0 23 23 306604.8660  -0.0166  0.030  -0.0103 0.50  
 869: 24 13 12  0 24 24   23 12 11  0 23 23 306604.8660  -0.0040  0.030  -0.0103 0.50  
 870: 25 13 13  0 25 25   24 12 12  0 24 24 312850.5660  -0.0014  0.030  -0.0201 0.50  
 871: 25 13 12  0 25 25   24 12 13  0 24 24 312850.5660  -0.0387  0.030  -0.0201 0.50  
 872: 26 13 14  0 26 26   25 12 13  0 25 25 319072.7630   0.0593  0.030   0.0071 0.50  
 873: 26 13 13  0 26 26   25 12 14  0 25 25 319072.7630  -0.0451  0.030   0.0071 0.50  
 874: 37 13 24  0 37 37   36 13 23  0 36 36 241165.9350  -0.0334  0.030               
 875: 38 13 26  0 38 38   37 13 25  0 37 37 248068.3510   0.0381  0.030               
 876: 41 13 29  0 41 41   40 13 28  0 40 40 269145.0900   0.0138  0.030               
 877: 43 13 30  0 43 43   42 13 29  0 42 42 284756.4590   0.0062  0.030               
 878: 43 13 31  0 43 43   42 13 30  0 42 42 283290.0380  -0.0118  0.030               
 879: 44 13 32  0 44 44   43 13 31  0 43 43 290339.2280  -0.0445  0.030               
 880/ 45 13 32  0 45 45   44 13 31  0 44 44 300809.4050  -0.1163  0.030               
 881: 47 13 34  0 47 47   46 13 33  0 46 46 317944.0580   0.0787  0.030               
 882: 53 13 40  0 53 53   52 14 39  0 52 52 299645.1850  -0.0407  0.030               
 883: 14 14  0  0 14 14   13 13  1  0 13 13 255765.2400  -0.0271  0.030  -0.0272 0.50  
 884: 14 14  1  0 14 14   13 13  0  0 13 13 255765.2400  -0.0271  0.030  -0.0272 0.50  
 885: 16 14  2  0 16 16   15 13  3  0 15 15 268467.3420  -0.0024  0.030  -0.0024 0.50  
 886: 16 14  3  0 16 16   15 13  2  0 15 15 268467.3420  -0.0024  0.030  -0.0024 0.50  
 887: 17 14  4  0 17 17   16 13  3  0 16 16 274815.3030   0.0032  0.030   0.0033 0.50  
 888: 17 14  3  0 17 17   16 13  4  0 16 16 274815.3030   0.0032  0.030   0.0033 0.50  
 889: 18 14  5  0 18 18   17 13  4  0 17 17 281159.8310   0.0002  0.030   0.0002 0.50  
 890: 18 14  4  0 18 18   17 13  5  0 17 17 281159.8310   0.0002  0.030   0.0002 0.50  
 891: 19 14  5  0 19 19   18 13  6  0 18 18 287499.7760   0.0100  0.030   0.0100 0.50  
 892: 19 14  6  0 19 19   18 13  5  0 18 18 287499.7760   0.0100  0.030   0.0100 0.50  
 893: 20 14  7  0 20 20   19 13  6  0 19 19 293833.7820  -0.0297  0.030  -0.0298 0.50  
 894: 20 14  6  0 20 20   19 13  7  0 19 19 293833.7820  -0.0297  0.030  -0.0298 0.50  
 895: 21 14  8  0 21 21   20 13  7  0 20 20 300160.5300  -0.0174  0.030  -0.0175 0.50  
 896: 21 14  7  0 21 21   20 13  8  0 20 20 300160.5300  -0.0174  0.030  -0.0175 0.50  
 897: 22 14  8  0 22 22   21 13  9  0 21 21 306478.4040  -0.0131  0.030  -0.0131 0.50  
 898: 22 14  9  0 22 22   21 13  8  0 21 21 306478.4040  -0.0131  0.030  -0.0131 0.50  
 899: 23 14  9  0 23 23   22 13 10  0 22 22 312785.7130  -0.0079  0.030  -0.0079 0.50  
 900: 23 14 10  0 23 23   22 13  9  0 22 22 312785.7130  -0.0078  0.030  -0.0079 0.50  
 901: 24 14 10  0 24 24   23 13 11  0 23 23 319080.6050   0.0014  0.030   0.0016 0.50  
 902: 24 14 11  0 24 24   23 13 10  0 23 23 319080.6050   0.0018  0.030   0.0016 0.50  
 903: 37 14 24  0 37 37   36 14 23  0 36 36 240055.3120  -0.0004  0.030               
 904/ 39 14 25  0 39 39   38 14 24  0 38 38 253810.8130  -0.1115  0.030               
 905: 40 14 27  0 40 40   39 14 26  0 39 39 260716.9380   0.0056  0.030               
 906: 40 14 26  0 40 40   39 14 25  0 39 39 260752.6870  -0.0408  0.030               
 907: 41 14 27  0 41 41   40 14 26  0 40 40 267747.8380  -0.0380  0.030               
 908: 41 14 28  0 41 41   40 14 27  0 40 40 267680.8660  -0.0037  0.030               
 909: 43 14 30  0 43 43   42 14 29  0 42 42 281725.6460  -0.0373  0.030               
 910: 43 14 29  0 43 43   42 14 28  0 42 42 281943.5770   0.0105  0.030               
 911: 44 14 30  0 44 44   43 14 29  0 43 43 289179.2330  -0.0091  0.030               
 912: 44 14 31  0 44 44   43 14 30  0 43 43 288800.8240  -0.0494  0.030               
 913: 15 15  0  0 15 15   14 14  1  0 14 14 274469.9230  -0.0070  0.030  -0.0070 0.50  
 914: 15 15  1  0 15 15   14 14  0  0 14 14 274469.9230  -0.0070  0.030  -0.0070 0.50  
 915: 16 15  2  0 16 16   15 14  1  0 15 15 280821.3850  -0.0168  0.030  -0.0168 0.50  
 916: 16 15  1  0 16 16   15 14  2  0 15 15 280821.3850  -0.0168  0.030  -0.0168 0.50  
 917: 17 15  2  0 17 17   16 14  3  0 16 16 287171.5990  -0.0150  0.030  -0.0150 0.50  
 918: 17 15  3  0 17 17   16 14  2  0 16 16 287171.5990  -0.0150  0.030  -0.0150 0.50  
 919: 18 15  4  0 18 18   17 14  3  0 17 17 293519.7560  -0.0089  0.030  -0.0090 0.50  
 920: 18 15  3  0 18 18   17 14  4  0 17 17 293519.7560  -0.0089  0.030  -0.0090 0.50  
 921: 19 15  4  0 19 19   18 14  5  0 18 18 299864.9510  -0.0113  0.030  -0.0114 0.50  
 922: 19 15  5  0 19 19   18 14  4  0 18 18 299864.9510  -0.0113  0.030  -0.0114 0.50  
 923: 20 15  6  0 20 20   19 14  5  0 19 19 306206.1970  -0.0235  0.030  -0.0235 0.50  
 924: 20 15  5  0 20 20   19 14  6  0 19 19 306206.1970  -0.0235  0.030  -0.0235 0.50  
 925: 21 15  6  0 21 21   20 14  7  0 20 20 312542.4410  -0.0162  0.030  -0.0162 0.50  
 926: 21 15  7  0 21 21   20 14  6  0 20 20 312542.4410  -0.0162  0.030  -0.0162 0.50  
 927: 22 15  8  0 22 22   21 14  7  0 21 21 318872.4750  -0.0147  0.030  -0.0147 0.50  
 928: 22 15  7  0 22 22   21 14  8  0 21 21 318872.4750  -0.0147  0.030  -0.0147 0.50  
 929: 39 15 25  0 39 39   38 15 24  0 38 38 252799.6160  -0.0118  0.030               
 930: 39 15 24  0 39 39   38 15 23  0 38 38 252801.2070   0.0124  0.030               
 931: 40 15 25  0 40 40   39 15 24  0 39 39 259630.4340   0.0123  0.030               
 932: 40 15 26  0 40 40   39 15 25  0 39 39 259627.1650  -0.0234  0.030               
 933: 41 15 27  0 41 41   40 15 26  0 40 40 266487.6250  -0.0811  0.030               
 934: 41 15 26  0 41 41   40 15 25  0 40 40 266494.2220   0.0088  0.030               
 935: 42 15 28  0 42 42   41 15 27  0 41 41 273383.1580  -0.0450  0.030               
 936: 42 15 27  0 42 42   41 15 26  0 41 41 273395.9800  -0.0031  0.030               
 937: 43 15 28  0 43 43   42 15 27  0 42 42 280340.1230  -0.0149  0.030               
 938: 43 15 29  0 43 43   42 15 28  0 42 42 280315.5670  -0.0598  0.030               
 939/ 44 15 30  0 44 44   43 15 29  0 43 43 287286.5310  -0.1002  0.030               
 940: 44 15 29  0 44 44   43 15 28  0 43 43 287332.5440  -0.0131  0.030               
 941: 45 15 30  0 45 45   44 15 29  0 44 44 294381.2800  -0.0311  0.030               
 942: 46 15 31  0 46 46   45 15 30  0 45 45 301497.6600  -0.0351  0.030               
 943: 48 15 33  0 48 48   47 15 32  0 47 47 316003.5140  -0.0463  0.030               
 944: 16 16  0  0 16 16   15 15  1  0 15 15 293173.3970  -0.0077  0.030  -0.0078 0.50  
 945: 16 16  1  0 16 16   15 15  0  0 15 15 293173.3970  -0.0077  0.030  -0.0078 0.50  
 946: 17 16  1  0 17 17   16 15  2  0 16 16 299524.5280  -0.0273  0.030  -0.0273 0.50  
 947: 17 16  2  0 17 17   16 15  1  0 16 16 299524.5280  -0.0273  0.030  -0.0273 0.50  
 948: 18 16  2  0 18 18   17 15  3  0 17 17 305874.5650  -0.0132  0.030  -0.0132 0.50  
 949: 18 16  3  0 18 18   17 15  2  0 17 17 305874.5650  -0.0132  0.030  -0.0132 0.50  
 950: 19 16  4  0 19 19   18 15  3  0 18 18 312222.7540  -0.0286  0.030  -0.0286 0.50  
 951: 19 16  3  0 19 19   18 15  4  0 18 18 312222.7540  -0.0286  0.030  -0.0286 0.50  
 952: 20 16  4  0 20 20   19 15  5  0 19 19 318568.3980  -0.0060  0.030  -0.0060 0.50  
 953: 20 16  5  0 20 20   19 15  4  0 19 19 318568.3980  -0.0060  0.030  -0.0060 0.50  
 954: 41 16 25  0 41 41   40 16 24  0 40 40 265554.5020  -0.0111  0.030   0.0897 0.37  
 955: 22 22  1  0 22 22   22 21  2  0 22 22 265554.5020  -0.3576  0.030   0.0897 0.13  
 956: 22 22  0  0 22 22   22 21  1  0 22 22 265554.5020  -0.3576  0.030   0.0897 0.13  
 957: 41 16 26  0 41 41   40 16 25  0 40 40 265554.5020   0.5040  0.030   0.0897 0.37  
 958: 43 16 27  0 43 43   42 16 26  0 42 42 279201.5860  -0.0341  0.030               
 959: 46 16 30  0 46 46   45 16 29  0 45 45 299926.9690  -0.0529  0.030               
 960: 17 17  0  0 17 17   16 16  1  0 16 16 311875.5960  -0.0150  0.030  -0.0151 0.50  
 961: 17 17  1  0 17 17   16 16  0  0 16 16 311875.5960  -0.0150  0.030  -0.0151 0.50  
 962: 18 17  1  0 18 18   17 16  2  0 17 17 318226.3630  -0.0408  0.030  -0.0408 0.50  
 963: 18 17  2  0 18 18   17 16  1  0 17 17 318226.3630  -0.0408  0.030  -0.0408 0.50  
 964: 38 17 22  0 38 38   37 17 21  0 37 37 244720.0120  -0.0509  0.030  -0.0522 0.50  
 965: 38 17 21  0 38 38   37 17 20  0 37 37 244720.0120  -0.0534  0.030  -0.0522 0.50  
 966: 40 17 23  0 40 40   39 17 22  0 39 39 258091.9350  -0.0601  0.030  -0.0528 0.50  
 967: 40 17 24  0 40 40   39 17 23  0 39 39 258091.9350  -0.0453  0.030  -0.0528 0.50  
 968: 41 17 24  0 41 41   40 17 23  0 40 40 264810.0010  -0.1060  0.030  -0.0890 0.50  
 969: 41 17 25  0 41 41   40 17 24  0 40 40 264810.0010  -0.0719  0.030  -0.0890 0.50  
 970: 42 17 26  0 42 42   41 17 25  0 41 41 271551.0900   0.0055  0.030  -0.0326 0.50  
 971: 42 17 25  0 42 42   41 17 24  0 41 41 271551.0900  -0.0707  0.030  -0.0326 0.50  
 972: 43 17 26  0 43 43   42 17 25  0 42 42 278316.3190  -0.1139  0.030  -0.0305 0.50  
 973: 43 17 27  0 43 43   42 17 26  0 42 42 278316.3190   0.0529  0.030  -0.0305 0.50  
 974: 45 17 29  0 45 45   44 17 28  0 44 44 291924.7960   0.0421  0.030               
 975: 42 18 24  0 42 42   41 18 23  0 41 41 270892.7020  -0.0248  0.030  -0.0226 0.50  
 976: 42 18 25  0 42 42   41 18 24  0 41 41 270892.7020  -0.0203  0.030  -0.0226 0.50  
 977: 43 18 26  0 43 43   42 18 25  0 42 42 277601.7960  -0.0364  0.030  -0.0418 0.50  
 978: 43 18 25  0 43 43   42 18 24  0 42 42 277601.7960  -0.0470  0.030  -0.0418 0.50  
 979: 44 18 27  0 44 44   43 18 26  0 43 43 284332.0330  -0.0628  0.030  -0.0749 0.50  
 980: 44 18 26  0 44 44   43 18 25  0 43 43 284332.0330  -0.0869  0.030  -0.0749 0.50  
 981/ 45 18 27  0 45 45   44 18 26  0 44 44 291084.5090  -0.1298  0.030  -0.1032 0.50  
 982: 45 18 28  0 45 45   44 18 27  0 44 44 291084.5090  -0.0765  0.030  -0.1032 0.50  
 983/ 47 18 29  0 47 47   46 18 28  0 46 46 304661.0690  -0.2141  0.030  -0.0916 0.50  
 984: 47 18 30  0 47 47   46 18 29  0 46 46 304661.0690   0.0309  0.030  -0.0916 0.50  
 985: 49 18 31  0 49 49   48 18 30  0 48 48 318342.9690  -0.0240  0.030               
 986: 49 18 32  0 49 49   48 18 31  0 48 48 318341.9520  -0.0086  0.030               
 987: 39 19 20  0 39 39   38 19 19  0 38 38 250455.0320  -0.0198  0.030  -0.0198 0.50  
 988: 39 19 21  0 39 39   38 19 20  0 38 38 250455.0320  -0.0198  0.030  -0.0198 0.50  
 989: 41 19 22  0 41 41   40 19 21  0 40 40 263700.3750  -0.0161  0.030  -0.0161 0.50  
 990: 41 19 23  0 41 41   40 19 22  0 40 40 263700.3750  -0.0160  0.030  -0.0161 0.50  
 991: 42 19 23  0 42 42   41 19 22  0 41 41 270347.5660   0.0287  0.030   0.0289 0.50  
 992: 42 19 24  0 42 42   41 19 23  0 41 41 270347.5660   0.0289  0.030   0.0289 0.50  
 993: 43 19 25  0 43 43   42 19 24  0 42 42 277012.0010   0.0863  0.030   0.0861 0.50  
 994: 43 19 24  0 43 43   42 19 23  0 42 42 277012.0010   0.0857  0.030   0.0861 0.50  
 995: 27 20  7  0 27 27   27 19  8  0 27 27 240268.3850  -0.0048  0.030  -0.0048 0.50  
 996: 27 20  8  0 27 27   27 19  9  0 27 27 240268.3850  -0.0048  0.030  -0.0048 0.50  
 997: 28 20  8  0 28 28   28 19  9  0 28 28 240136.9940  -0.0715  0.030  -0.0716 0.50  
 998: 28 20  9  0 28 28   28 19 10  0 28 28 240136.9940  -0.0715  0.030  -0.0716 0.50  
 999/ 38 20 18  0 38 38   37 20 17  0 37 37 243522.2210  -0.1047  0.030  -0.1048 0.50  
1000: 38 20 19  0 38 38   37 20 18  0 37 37 243522.2210  -0.1047  0.030  -0.1048 0.50  
1001/ 47 20 28  0 47 47   46 20 27  0 46 46 303189.9500  -0.1122  0.030  -0.1127 0.50  
1002: 47 20 27  0 47 47   46 20 26  0 46 46 303189.9500  -0.1132  0.030  -0.1127 0.50  
1003: 48 20 28  0 48 48   47 20 27  0 47 47 309902.2660  -0.0626  0.030  -0.0614 0.50  
1004: 48 20 29  0 48 48   47 20 28  0 47 47 309902.2660  -0.0602  0.030  -0.0614 0.50  
1005: 49 20 30  0 49 49   48 20 29  0 48 48 316633.6850  -0.0210  0.030  -0.0237 0.50  
1006: 49 20 29  0 49 49   48 20 28  0 48 48 316633.6850  -0.0263  0.030  -0.0237 0.50  
1007: 21 21  0  0 21 21   21 20  1  0 21 21 253209.3040   0.0565  0.030   0.0565 0.50  
1008: 21 21  1  0 21 21   21 20  2  0 21 21 253209.3040   0.0565  0.030   0.0565 0.50  
1009: 22 21  1  0 22 22   22 20  2  0 22 22 253153.3600  -0.0074  0.030  -0.0075 0.50  
1010: 22 21  2  0 22 22   22 20  3  0 22 22 253153.3600  -0.0074  0.030  -0.0075 0.50  
1011: 23 21  3  0 23 23   23 20  4  0 23 23 253089.7370  -0.0308  0.030  -0.0308 0.50  
1012: 23 21  2  0 23 23   23 20  3  0 23 23 253089.7370  -0.0308  0.030  -0.0308 0.50  
1013: 25 21  5  0 25 25   25 20  6  0 25 25 252936.5220  -0.0494  0.030  -0.0494 0.50  
1014: 25 21  4  0 25 25   25 20  5  0 25 25 252936.5220  -0.0494  0.030  -0.0494 0.50  
1015: 26 21  6  0 26 26   26 20  7  0 26 26 252845.4340  -0.0346  0.030  -0.0347 0.50  
1016: 26 21  5  0 26 26   26 20  6  0 26 26 252845.4340  -0.0346  0.030  -0.0347 0.50  
1017: 27 21  6  0 27 27   27 20  7  0 27 27 252743.5660  -0.0662  0.030  -0.0662 0.50  
1018: 27 21  7  0 27 27   27 20  8  0 27 27 252743.5660  -0.0662  0.030  -0.0662 0.50  
1019: 28 21  7  0 28 28   28 20  8  0 28 28 252630.1310  -0.0862  0.030  -0.0863 0.50  
1020: 28 21  8  0 28 28   28 20  9  0 28 28 252630.1310  -0.0862  0.030  -0.0863 0.50  
1021/ 30 21  9  0 30 30   30 20 10  0 30 30 252364.9580  -0.1165  0.030  -0.1166 0.50  
1022: 30 21 10  0 30 30   30 20 11  0 30 30 252364.9580  -0.1165  0.030  -0.1166 0.50  
1023: 24 22  2  0 24 24   24 21  3  0 24 24 265436.2970  -0.0140  0.030  -0.0140 0.50  
1024: 24 22  3  0 24 24   24 21  4  0 24 24 265436.2970  -0.0140  0.030  -0.0140 0.50  
1025: 25 22  3  0 25 25   25 21  4  0 25 25 265365.4070  -0.0346  0.030  -0.0346 0.50  
1026: 25 22  4  0 25 25   25 21  5  0 25 25 265365.4070  -0.0346  0.030  -0.0346 0.50  
1027: 26 22  5  0 26 26   26 21  6  0 26 26 265285.9410  -0.0272  0.030  -0.0272 0.50  
1028: 26 22  4  0 26 26   26 21  5  0 26 26 265285.9410  -0.0272  0.030  -0.0272 0.50  
1029: 27 22  5  0 27 27   27 21  6  0 27 27 265197.1230  -0.0744  0.030  -0.0744 0.50  
1030: 27 22  6  0 27 27   27 21  7  0 27 27 265197.1230  -0.0744  0.030  -0.0744 0.50  
1031/ 28 22  7  0 28 28   28 21  8  0 28 28 265098.3040  -0.1007  0.030  -0.1008 0.50  
1032: 28 22  6  0 28 28   28 21  7  0 28 28 265098.3040  -0.1007  0.030  -0.1008 0.50  
1033/ 24 23  1  0 24 24   24 22  2  0 24 24 277843.9180   0.1132  0.030   0.1132 0.50  
1034: 24 23  2  0 24 24   24 22  3  0 24 24 277843.9180   0.1132  0.030   0.1132 0.50  
1035: 25 23  2  0 25 25   25 22  3  0 25 25 277781.4970   0.0566  0.030   0.0567 0.50  
1036: 25 23  3  0 25 25   25 22  4  0 25 25 277781.4970   0.0566  0.030   0.0567 0.50  
1037: 26 23  3  0 26 26   26 22  4  0 26 26 277711.6120   0.0502  0.030   0.0503 0.50  
1038: 26 23  4  0 26 26   26 22  5  0 26 26 277711.6120   0.0502  0.030   0.0503 0.50  
1039: 27 23  5  0 27 27   27 22  6  0 27 27 277633.6270   0.0587  0.030   0.0587 0.50  
1040: 27 23  4  0 27 27   27 22  5  0 27 27 277633.6270   0.0587  0.030   0.0587 0.50  
1041: 28 23  5  0 28 28   28 22  6  0 28 28 277546.8880   0.0548  0.030   0.0549 0.50  
1042: 28 23  6  0 28 28   28 22  7  0 28 28 277546.8880   0.0548  0.030   0.0549 0.50  
1043: 38 23 15  0 38 38   37 23 14  0 37 37 242775.1520   0.0098  0.030   0.0098 0.50  
1044: 38 23 16  0 38 38   37 23 15  0 37 37 242775.1520   0.0098  0.030   0.0098 0.50  
1045: 25 24  2  0 25 25   25 23  3  0 25 25 290187.1010   0.0829  0.030   0.0829 0.50  
1046: 25 24  1  0 25 25   25 23  2  0 25 25 290187.1010   0.0829  0.030   0.0829 0.50  
1047: 26 24  2  0 26 26   26 23  3  0 26 26 290125.1560   0.0327  0.030   0.0327 0.50  
1048: 26 24  3  0 26 26   26 23  4  0 26 26 290125.1560   0.0327  0.030   0.0327 0.50  
1049: 28 24  4  0 28 28   28 23  5  0 28 28 289979.3640  -0.0279  0.030  -0.0279 0.50  
1050: 28 24  5  0 28 28   28 23  6  0 28 28 289979.3640  -0.0279  0.030  -0.0279 0.50  
1051: 29 24  5  0 29 29   29 23  6  0 29 29 289894.3680  -0.0708  0.030  -0.0709 0.50  
1052: 29 24  6  0 29 29   29 23  7  0 29 29 289894.3680  -0.0708  0.030  -0.0709 0.50  
1053: 26 25  1  0 26 26   26 24  2  0 26 26 302528.9120   0.0806  0.030   0.0807 0.50  
1054: 26 25  2  0 26 26   26 24  3  0 26 26 302528.9120   0.0806  0.030   0.0807 0.50  
1055: 27 25  2  0 27 27   27 24  3  0 27 27 302467.3600   0.0368  0.030   0.0368 0.50  
1056: 27 25  3  0 27 27   27 24  4  0 27 27 302467.3600   0.0368  0.030   0.0368 0.50  
1057: 28 25  4  0 28 28   28 24  5  0 28 28 302399.0240  -0.0037  0.030  -0.0037 0.50  
1058: 28 25  3  0 28 28   28 24  4  0 28 28 302399.0240  -0.0037  0.030  -0.0037 0.50  
1059: 29 25  4  0 29 29   29 24  5  0 29 29 302323.4260  -0.0192  0.030  -0.0192 0.50  
1060: 29 25  5  0 29 29   29 24  6  0 29 29 302323.4260  -0.0192  0.030  -0.0192 0.50  
1061: 39 25 15  0 39 39   38 25 14  0 38 38 248899.0400   0.0565  0.030   0.0566 0.50  
1062: 39 25 14  0 39 39   38 25 13  0 38 38 248899.0400   0.0565  0.030   0.0566 0.50  
1063: 28 26  3  0 28 28   28 25  4  0 28 28 314808.0520   0.0519  0.030   0.0519 0.50  
1064: 28 26  2  0 28 28   28 25  3  0 28 28 314808.0520   0.0519  0.030   0.0519 0.50  
1065: 31 26  6  0 31 31   31 25  7  0 31 31 314583.6510  -0.0562  0.030  -0.0563 0.50  
1066: 31 26  5  0 31 31   31 25  6  0 31 31 314583.6510  -0.0562  0.030  -0.0563 0.50  
1067: 15  0 15  2 15 15   14  1 14  2 14 14  81889.9617   0.0528  0.030               
1068: 16  0 16  2 16 16   15  1 15  2 15 15  87175.3270   0.0384  0.030               
1069: 16  0 16  2 16 16   15  0 15  2 15 15  87177.8402   0.0668  0.030               
1070: 17  0 17  2 17 17   16  1 16  2 16 16  92459.7830   0.0164  0.030               
1071: 18  0 18  2 18 18   17  1 17  2 17 17  97743.8652   0.0568  0.030               
1072: 45  0 45  2 45 45   44  0 44  2 44 44 240380.0785   0.0263  0.030   0.0264 0.50  
1073: 45  0 45  2 45 45   44  1 44  2 44 44 240380.0785   0.0263  0.030   0.0264 0.50  
1074: 45  1 45  2 45 45   44  0 44  2 44 44 240380.0790   0.0268  0.030               
1075: 45  1 45  2 45 45   44  1 44  2 44 44 240380.0785   0.0263  0.030               
1076: 46  0 46  2 46 46   45  1 45  2 45 45 245661.4290   0.0073  0.030               
1077: 46  0 46  2 46 46   45  0 45  2 45 45 245661.4288   0.0071  0.030               
1078: 47  0 47  2 47 47   46  1 46  2 46 46 250942.6565   0.0012  0.030   0.0012 0.50  
1079: 47  0 47  2 47 47   46  0 46  2 46 46 250942.6565   0.0012  0.030   0.0012 0.50  
1080: 48  0 48  2 48 48   47  0 47  2 47 47 256223.7592   0.0092  0.030               
1081: 48  0 48  2 48 48   47  1 47  2 47 47 256223.7590   0.0090  0.030               
1082: 49  0 49  2 49 49   48  0 48  2 48 48 261504.6967  -0.0059  0.030  -0.0060 0.50  
1083: 49  0 49  2 49 49   48  1 48  2 48 48 261504.6967  -0.0059  0.030  -0.0060 0.50  
1084: 50  0 50  2 50 50   49  1 49  2 49 49 266785.5381   0.0278  0.030   0.0278 0.50  
1085: 50  0 50  2 50 50   49  0 49  2 49 49 266785.5381   0.0278  0.030   0.0278 0.50  
1086: 54  0 54  2 54 54   53  1 53  2 53 53 287907.2580   0.0281  0.030               
1087: 55  0 55  2 55 55   54  1 54  2 54 54 293187.2330  -0.0339  0.030               
1088: 56  0 56  2 56 56   55  1 55  2 55 55 298467.1160  -0.0249  0.030               
1089: 57  0 57  2 57 57   56  1 56  2 56 56 303746.7810  -0.0677  0.030               
1090: 58  0 58  2 58 58   57  1 57  2 57 57 309026.3140  -0.0734  0.030               
1091: 59  0 59  2 59 59   58  1 58  2 58 58 314305.6850  -0.0689  0.030               
1092/ 60  0 60  2 60 60   59  1 59  2 59 59 319584.8490  -0.0964  0.030               
1093: 15  1 15  2 15 15   14  0 14  2 14 14  81897.4889  -0.0041  0.030               
1094: 15  1 15  2 15 15   14  1 14  2 14 14  81892.3980   0.0042  0.030               
1095: 15  1 14  2 15 15   14  2 13  2 14 14  87040.8870   0.0296  0.030               
1096: 16  1 16  2 16 16   15  1 15  2 15 15  87176.5396   0.0488  0.030               
1097: 16  1 16  2 16 16   15  0 15  2 15 15  87179.0050   0.0293  0.030               
1098: 16  1 15  2 16 16   15  2 14  2 15 15  92386.7340   0.0302  0.030               
1099: 17  1 16  2 17 17   16  2 15  2 16 16  97701.8550   0.0455  0.030               
1100: 17  1 17  2 17 17   16  0 16  2 16 16  92461.5719   0.0250  0.030               
1101: 18  1 18  2 18 18   17  0 17  2 17 17  97744.6940   0.0311  0.030               
1102: 44  1 43  2 44 44   43  2 42  2 43 43 240345.4520   0.0057  0.030               
1103: 44  1 43  2 44 44   43  1 42  2 43 43 240345.4517   0.0054  0.030               
1104: 45  1 44  2 45 45   44  2 43  2 44 44 245626.6670   0.0337  0.030               
1105: 46  1 45  2 46 46   45  1 44  2 45 45 250907.6955  -0.0025  0.030               
1106: 46  1 45  2 46 46   45  2 44  2 45 45 250907.6960  -0.0020  0.030               
1107: 46  1 46  2 46 46   45  0 45  2 45 45 245661.4290   0.0073  0.030               
1108: 46  1 46  2 46 46   45  1 45  2 45 45 245661.4288   0.0071  0.030               
1109: 47  1 47  2 47 47   46  0 46  2 46 46 250942.6570   0.0017  0.030               
1110: 47  1 46  2 47 47   46  2 45  2 46 46 256188.6320  -0.0042  0.030               
1111: 47  1 46  2 47 47   46  1 45  2 46 46 256188.5874  -0.0488  0.030               
1112: 47  1 47  2 47 47   46  1 46  2 46 46 250942.6565   0.0012  0.030               
1113: 48  1 48  2 48 48   47  0 47  2 47 47 256223.7590   0.0090  0.030               
1114: 48  1 47  2 48 48   47  2 46  2 47 47 261469.4590   0.0150  0.030               
1115: 48  1 47  2 48 48   47  1 46  2 47 47 261469.4592   0.0152  0.030               
1116: 48  1 48  2 48 48   47  1 47  2 47 47 256223.7592   0.0092  0.030               
1117: 49  1 48  2 49 49   48  2 47  2 48 48 266750.1328   0.0159  0.030   0.0159 0.50  
1118: 49  1 48  2 49 49   48  1 47  2 48 48 266750.1328   0.0159  0.030   0.0159 0.50  
1119: 49  1 49  2 49 49   48  0 48  2 48 48 261504.6967  -0.0059  0.030  -0.0060 0.50  
1120: 49  1 49  2 49 49   48  1 48  2 48 48 261504.6967  -0.0059  0.030  -0.0060 0.50  
1121: 50  1 50  2 50 50   49  0 49  2 49 49 266785.5380   0.0277  0.030               
1122: 50  1 49  2 50 50   49  2 48  2 49 49 272030.7160   0.0647  0.030               
1123: 50  1 50  2 50 50   49  1 49  2 49 49 266785.5381   0.0278  0.030               
1124: 54  1 54  2 54 54   53  0 53  2 53 53 287907.2580   0.0281  0.030               
1125: 55  1 55  2 55 55   54  0 54  2 54 54 293187.2330  -0.0339  0.030               
1126: 56  1 56  2 56 56   55  0 55  2 55 55 298467.1160  -0.0249  0.030               
1127: 57  1 56  2 57 57   56  2 55  2 56 56 308990.2690   0.0663  0.030               
1128: 57  1 57  2 57 57   56  0 56  2 56 56 303746.7810  -0.0677  0.030               
1129: 58  1 58  2 58 58   57  0 57  2 57 57 309026.3140  -0.0734  0.030               
1130: 58  1 57  2 58 58   57  2 56  2 57 57 314269.5270   0.0290  0.030               
1131: 59  1 58  2 59 59   58  2 57  2 58 58 319548.6270   0.0042  0.030               
1132: 59  1 59  2 59 59   58  0 58  2 58 58 314305.6850  -0.0689  0.030               
1133/ 60  1 60  2 60 60   59  0 59  2 59 59 319584.8490  -0.0964  0.030               
1134: 14  2 12  2 14 14   13  2 11  2 13 13  88307.8185   0.0287  0.030               
1135: 14  2 13  2 14 14   13  1 12  2 13 13  82208.3183   0.0468  0.030               
1136: 14  2 12  2 14 14   13  3 11  2 13 13  83723.5900   0.0035  0.030               
1137: 15  2 14  2 15 15   14  1 13  2 14 14  87348.0860   0.0165  0.030               
1138: 15  2 13  2 15 15   14  3 12  2 14 14  90375.0910  -0.0014  0.030               
1139: 15  2 13  2 15 15   14  2 12  2 14 14  93284.7594   0.0109  0.030               
1140: 16  2 14  2 16 16   15  3 13  2 15 15  96537.3997   0.0264  0.030               
1141: 16  2 15  2 16 16   15  1 14  2 15 15  92549.9630   0.0604  0.030               
1142: 17  2 16  2 17 17   16  1 15  2 16 16  97787.3180   0.0475  0.030               
1143: 18  2 17  2 18 18   18  1 18  2 18 18  88892.0280   0.0615  0.030               
1144/ 19  2 18  2 19 19   19  1 19  2 19 19  94162.1758   0.0914  0.030               
1145: 20  2 18  2 20 20   20  1 19  2 20 20  90613.0070   0.0512  0.030               
1146: 21  2 19  2 21 21   21  1 20  2 21 21  95975.6064   0.0565  0.030               
1147: 43  2 41  2 43 43   42  2 40  2 42 42 240321.3202  -0.0683  0.030               
1148: 43  2 41  2 43 43   42  3 40  2 42 42 240321.3200  -0.0685  0.030               
1149: 44  2 43  2 44 44   43  2 42  2 43 43 240345.4517   0.0054  0.030               
1150: 44  2 42  2 44 44   43  3 41  2 43 43 245601.7750  -0.0112  0.030  -0.0112 0.33  
1151: 44  2 42  2 44 44   43  2 41  2 43 43 245601.7750  -0.0112  0.030  -0.0112 0.33  
1152: 44  2 42  2 44 44   43  3 41  2 43 43 245601.7750  -0.0112  0.030  -0.0112 0.33  
1153: 44  2 43  2 44 44   43  1 42  2 43 43 240345.4520   0.0057  0.030               
1154: 45  2 44  2 45 45   44  1 43  2 44 44 245626.6660   0.0327  0.030               
1155: 45  2 43  2 45 45   44  3 42  2 44 44 250882.1070  -0.0154  0.030               
1156: 45  2 43  2 45 45   44  2 42  2 44 44 250882.1073  -0.0151  0.030               
1157: 46  2 45  2 46 46   45  1 44  2 45 45 250907.6960  -0.0020  0.030               
1158: 46  2 44  2 46 46   45  3 43  2 45 45 256162.3630  -0.0237  0.030               
1159: 46  2 45  2 46 46   45  2 44  2 45 45 250907.6955  -0.0025  0.030               
1160: 46  2 44  2 46 46   45  2 43  2 45 45 256162.3634  -0.0233  0.030               
1161: 47  2 46  2 47 47   46  1 45  2 46 46 256188.6320  -0.0042  0.030               
1162: 47  2 46  2 47 47   46  2 45  2 46 46 256188.5874  -0.0488  0.030               
1163: 47  2 45  2 47 47   46  3 44  2 46 46 261442.5616  -0.0080  0.030  -0.0081 0.50  
1164: 47  2 45  2 47 47   46  2 44  2 46 46 261442.5616  -0.0080  0.030  -0.0081 0.50  
1165: 48  2 47  2 48 48   47  1 46  2 47 47 261469.4590   0.0150  0.030               
1166: 48  2 47  2 48 48   47  2 46  2 47 47 261469.4592   0.0152  0.030               
1167: 48  2 46  2 48 48   47  3 45  2 47 47 266722.6874   0.0247  0.030   0.0248 0.50  
1168: 48  2 46  2 48 48   47  2 45  2 47 47 266722.6874   0.0247  0.030   0.0248 0.50  
1169: 49  2 48  2 49 49   48  2 47  2 48 48 266750.1328   0.0159  0.030               
1170: 49  2 48  2 49 49   48  1 47  2 48 48 266750.1330   0.0161  0.030               
1171: 49  2 47  2 49 49   48  3 46  2 48 48 272002.6870   0.0295  0.030               
1172: 50  2 48  2 50 50   49  3 47  2 49 49 277282.6120   0.0652  0.030               
1173: 50  2 49  2 50 50   49  1 48  2 49 49 272030.7160   0.0647  0.030               
1174: 51  2 49  2 51 51   50  3 48  2 50 50 282562.2940  -0.0296  0.030               
1175: 55  2 53  2 55 55   55  1 54  2 55 55 275171.1060   0.0156  0.030               
1176: 57  2 56  2 57 57   56  1 55  2 56 56 308990.2690   0.0663  0.030               
1177: 58  2 57  2 58 58   57  1 56  2 57 57 314269.5270   0.0290  0.030               
1178: 59  2 58  2 59 59   58  1 57  2 58 58 319548.6270   0.0042  0.030               
1179: 13  3 11  2 13 13   12  2 10  2 12 12  87892.6056   0.0396  0.030               
1180/ 13  3 11  2 13 13   12  2 10  2 12 12  87892.6630   0.0970  0.030               
1181: 14  3 12  2 14 14   13  2 11  2 13 13  91217.4980   0.0522  0.030               
1182: 14  3 11  2 14 14   13  3 10  2 13 13  94277.7000   0.0652  0.030               
1183: 15  3 13  2 15 15   14  2 12  2 14 14  95057.6717   0.0636  0.030               
1184: 16  3 13  2 16 16   15  4 12  2 15 15  92933.8181  -0.0816  0.030               
1185: 20  3 18  2 20 20   20  2 19  2 20 20  90710.3370   0.0174  0.030               
1186: 42  3 39  2 42 42   41  4 38  2 41 41 240321.3200  -0.0010  0.030               
1187: 42  3 39  2 42 42   41  3 38  2 41 41 240321.3202  -0.0028  0.030               
1188: 43  3 41  2 43 43   42  2 40  2 42 42 240321.3200  -0.0685  0.030               
1189: 43  3 40  2 43 43   42  4 39  2 42 42 245599.3930  -0.0230  0.030               
1190: 43  3 41  2 43 43   42  3 40  2 42 42 240321.3202  -0.0683  0.030               
1191: 43  3 40  2 43 43   42  3 39  2 42 42 245599.3931  -0.0239  0.030               
1192: 44  3 41  2 44 44   43  4 40  2 43 43 250877.6153  -0.0293  0.030               
1193: 44  3 42  2 44 44   43  2 41  2 43 43 245601.7750  -0.0112  0.030               
1194: 44  3 41  2 44 44   43  3 40  2 43 43 250877.6153  -0.0298  0.030               
1195: 44  3 42  2 44 44   43  2 41  2 43 43 245601.7750  -0.0112  0.030  -0.0112 0.50  
1196: 44  3 42  2 44 44   43  3 41  2 43 43 245601.7750  -0.0112  0.030  -0.0112 0.50  
1197: 45  3 42  2 45 45   44  4 41  2 44 44 256155.9474  -0.0273  0.030  -0.0275 0.50  
1198: 45  3 42  2 45 45   44  3 41  2 44 44 256155.9474  -0.0276  0.030  -0.0275 0.50  
1199: 45  3 43  2 45 45   44  2 42  2 44 44 250882.1070  -0.0154  0.030               
1200: 45  3 43  2 45 45   44  3 42  2 44 44 250882.1073  -0.0151  0.030               
1201: 46  3 43  2 46 46   45  3 42  2 45 45 261434.3814   0.0028  0.030               
1202: 46  3 44  2 46 46   45  3 43  2 45 45 256162.3634  -0.0233  0.030  -0.0233 0.50  
1203: 46  3 44  2 46 46   45  2 43  2 45 45 256162.3634  -0.0233  0.030  -0.0233 0.50  
1204: 46  3 43  2 46 46   45  4 42  2 45 45 261434.3810   0.0026  0.030               
1205: 47  3 45  2 47 47   46  2 44  2 46 46 261442.5610  -0.0086  0.030               
1206: 47  3 44  2 47 47   46  4 43  2 46 46 266712.8010  -0.0295  0.030               
1207: 47  3 45  2 47 47   46  3 44  2 46 46 261442.5616  -0.0080  0.030               
1208: 48  3 46  2 48 48   47  3 45  2 47 47 266722.6874   0.0247  0.030               
1209: 48  3 45  2 48 48   47  4 44  2 47 47 271991.3110   0.0019  0.030               
1210: 48  3 46  2 48 48   47  2 45  2 47 47 266722.6870   0.0243  0.030               
1211: 49  3 47  2 49 49   48  2 46  2 48 48 272002.6870   0.0295  0.030               
1212: 49  3 46  2 49 49   48  4 45  2 48 48 277269.8220   0.0279  0.030               
1213: 50  3 48  2 50 50   49  2 47  2 49 49 277282.6120   0.0652  0.030               
1214: 50  3 47  2 50 50   49  4 46  2 49 49 282548.3270   0.0593  0.030               
1215/ 51  3 48  2 51 51   50  4 47  2 50 50 287826.8240   0.1101  0.030               
1216: 51  3 49  2 51 51   50  2 48  2 50 50 282562.2940  -0.0296  0.030               
1217: 55  3 53  2 55 55   55  2 54  2 55 55 275171.1060   0.0156  0.030               
1218: 14  4 10  2 14 14   13  4  9  2 13 13  94872.0440  -0.0249  0.030               
1219: 15  4 12  2 15 15   14  4 11  2 14 14  95803.7382   0.0217  0.030               
1220: 21  4 18  2 21 21   21  3 19  2 21 21  86571.3691   0.0490  0.030               
1221: 24  4 20  2 24 24   24  3 21  2 24 24  90956.3610  -0.0317  0.030               
1222: 25  4 21  2 25 25   25  3 22  2 25 25  96980.0040  -0.0019  0.030               
1223: 42  4 39  2 42 42   41  4 38  2 41 41 240321.3202  -0.0018  0.030               
1224: 42  4 39  2 42 42   41  3 38  2 41 41 240321.3200  -0.0040  0.030               
1225: 43  4 40  2 43 43   42  3 39  2 42 42 245599.3930  -0.0245  0.030               
1226: 43  4 40  2 43 43   42  4 39  2 42 42 245599.3931  -0.0234  0.030               
1227/ 43  4 39  2 43 43   42  5 38  2 42 42 250914.3650   0.0977  0.030               
1228: 44  4 41  2 44 44   43  4 40  2 43 43 250877.6153  -0.0295  0.030               
1229: 44  4 41  2 44 44   43  3 40  2 43 43 250877.6150  -0.0303  0.030               
1230: 44  4 40  2 44 44   43  5 39  2 43 43 256187.8990   0.0176  0.030               
1231: 44  4 40  2 44 44   43  4 39  2 43 43 256187.9316   0.0352  0.030               
1232: 45  4 42  2 45 45   44  3 41  2 44 44 256155.9474  -0.0277  0.030  -0.0276 0.50  
1233: 45  4 42  2 45 45   44  4 41  2 44 44 256155.9474  -0.0274  0.030  -0.0276 0.50  
1234: 46  4 43  2 46 46   45  4 42  2 45 45 261434.3814   0.0029  0.030               
1235: 46  4 42  2 46 46   45  5 41  2 45 45 266736.4810  -0.0361  0.030               
1236: 46  4 43  2 46 46   45  3 42  2 45 45 261434.3810   0.0024  0.030               
1237: 47  4 44  2 47 47   46  3 43  2 46 46 266712.8010  -0.0296  0.030               
1238: 47  4 43  2 47 47   46  5 42  2 46 46 272011.3830  -0.0193  0.030               
1239: 48  4 44  2 48 48   47  5 43  2 47 47 277286.5740  -0.0143  0.030               
1240: 48  4 45  2 48 48   47  3 44  2 47 47 271991.3110   0.0019  0.030               
1241: 49  4 46  2 49 49   48  3 45  2 48 48 277269.8220   0.0279  0.030               
1242: 50  4 47  2 50 50   49  3 46  2 49 49 282548.3270   0.0592  0.030               
1243: 50  4 46  2 50 50   49  5 45  2 49 49 287837.7270   0.0559  0.030               
1244/ 51  4 48  2 51 51   50  3 47  2 50 50 287826.8240   0.1101  0.030               
1245: 51  4 47  2 51 51   50  5 46  2 50 50 293113.5750   0.0893  0.030               
1246: 14  5 10  2 14 14   13  5  9  2 13 13  90606.1883   0.0479  0.030               
1247: 23  5 19  2 23 23   23  4 20  2 23 23  87349.2760   0.0693  0.030               
1248/ 24  5 20  2 24 24   24  4 21  2 24 24  92614.5600  -0.0997  0.030               
1249: 26  5 21  2 26 26   26  4 22  2 26 26  88261.7758  -0.0200  0.030               
1250: 27  5 22  2 27 27   27  4 23  2 27 27  95168.9166   0.0137  0.030               
1251: 40  5 35  2 40 40   39  5 34  2 39 39 240509.9280  -0.0489  0.030               
1252: 40  5 35  2 40 40   39  6 34  2 39 39 240505.7680   0.0138  0.030               
1253: 41  5 36  2 41 41   40  6 35  2 40 40 245765.7970  -0.0049  0.030               
1254: 41  5 36  2 41 41   40  5 35  2 40 40 245767.9820  -0.0820  0.030               
1255: 42  5 37  2 42 42   41  6 36  2 41 41 251027.4410   0.0442  0.030               
1256: 43  5 39  2 43 43   42  4 38  2 42 42 250914.3650   0.0531  0.030               
1257: 44  5 40  2 44 44   43  4 39  2 43 43 256187.8990  -0.0049  0.030               
1258: 44  5 40  2 44 44   43  5 39  2 43 43 256187.9316   0.0426  0.030               
1259: 46  5 42  2 46 46   45  4 41  2 45 45 266736.4810  -0.0418  0.030               
1260: 46  5 41  2 46 46   45  6 40  2 45 45 272088.0160   0.0880  0.030               
1261: 47  5 43  2 47 47   46  4 42  2 46 46 272011.3830  -0.0221  0.030               
1262: 47  5 42  2 47 47   46  6 41  2 46 46 277355.9890   0.0499  0.030               
1263: 48  5 44  2 48 48   47  4 43  2 47 47 277286.5740  -0.0157  0.030               
1264: 48  5 43  2 48 48   47  6 42  2 47 47 282624.8560   0.0201  0.030               
1265: 49  5 44  2 49 49   48  6 43  2 48 48 287894.5210   0.0161  0.030               
1266: 50  5 46  2 50 50   49  4 45  2 49 49 287837.7270   0.0555  0.030               
1267: 51  5 47  2 51 51   50  4 46  2 50 50 293113.5750   0.0891  0.030               
1268: 51  5 46  2 51 51   50  6 45  2 50 50 298435.8500   0.0813  0.030               
1269: 24  6 19  2 24 24   24  5 20  2 24 24  83573.7114   0.0043  0.030               
1270: 25  6 20  2 25 25   25  5 21  2 25 25  88191.3367  -0.0190  0.030               
1271/ 25  6 19  2 25 25   24  5 20  2 24 24 294548.7520  -0.0971  0.030               
1272: 26  6 21  2 26 26   26  5 22  2 26 26  93134.3270  -0.0531  0.030               
1273: 29  6 23  2 29 29   29  5 24  2 29 29  90626.5070   0.0420  0.030               
1274: 40  6 35  2 40 40   39  6 34  2 39 39 240507.9950  -0.0212  0.030               
1275: 40  6 35  2 40 40   39  5 34  2 39 39 240512.1840  -0.0550  0.030               
1276: 41  6 36  2 41 41   40  5 35  2 40 40 245769.1956  -0.0724  0.030               
1277: 41  6 36  2 41 41   40  6 35  2 40 40 245767.0130   0.0069  0.030               
1278: 41  6 35  2 41 41   40  7 34  2 40 40 251265.5960   0.0289  0.030               
1279: 41  6 35  2 41 41   40  6 34  2 40 40 251299.5370  -0.0429  0.030               
1280: 42  6 36  2 42 42   41  7 35  2 41 41 256514.4352   0.0282  0.030               
1281: 42  6 36  2 42 42   41  6 35  2 41 41 256533.2520  -0.0469  0.030               
1282: 43  6 37  2 43 43   42  6 36  2 42 42 261773.3220   0.0004  0.030               
1283: 43  6 37  2 43 43   42  7 36  2 42 42 261762.9890   0.0782  0.030               
1284: 44  6 38  2 44 44   43  6 37  2 43 43 267018.3430   0.0830  0.030               
1285: 45  6 40  2 45 45   44  5 39  2 44 44 266821.1760  -0.0196  0.030               
1286: 46  6 41  2 46 46   45  5 40  2 45 45 272088.0160  -0.0507  0.030               
1287: 47  6 42  2 47 47   46  5 41  2 46 46 277355.9890  -0.0219  0.030               
1288: 48  6 43  2 48 48   47  5 42  2 47 47 282624.8560  -0.0169  0.030               
1289: 49  6 44  2 49 49   48  5 43  2 48 48 287894.5210  -0.0028  0.030               
1290: 51  6 46  2 51 51   50  5 45  2 50 50 298435.8500   0.0764  0.030               
1291: 57  6 51  2 57 57   57  5 52  2 57 57 251031.5250  -0.0878  0.030               
1292: 24  7 17  2 24 24   23  6 18  2 23 23 248156.3040  -0.0185  0.030               
1293: 25  7 19  2 25 25   25  6 20  2 25 25  82907.0502  -0.0251  0.030               
1294: 26  7 20  2 26 26   26  6 21  2 26 26  86071.4645   0.0164  0.030               
1295: 27  7 21  2 27 27   27  6 22  2 27 27  89818.4468  -0.0142  0.030               
1296: 28  7 22  2 28 28   28  6 23  2 28 28  94077.9001   0.0177  0.030               
1297: 31  7 24  2 31 31   31  6 25  2 31 31  83018.9440  -0.0232  0.030               
1298: 39  7 32  2 39 39   38  8 31  2 38 38 245860.3830   0.0805  0.030               
1299: 40  7 33  2 40 40   39  8 32  2 39 39 251359.3830   0.0863  0.030               
1300: 40  7 34  2 40 40   39  6 33  2 39 39 246108.1840  -0.0050  0.030               
1301: 41  7 35  2 41 41   40  6 34  2 40 40 251318.4270  -0.0449  0.030               
1302: 41  7 34  2 41 41   40  8 33  2 40 40 256741.3540   0.0429  0.030               
1303: 42  7 36  2 42 42   41  7 35  2 41 41 256524.7720  -0.0457  0.030               
1304: 42  7 36  2 42 42   41  6 35  2 41 41 256543.6307  -0.0790  0.030               
1305: 43  7 36  2 43 43   42  8 35  2 42 42 267327.3940   0.0354  0.030               
1306: 43  7 36  2 43 43   42  7 35  2 42 42 267457.4580  -0.0539  0.030               
1307/ 43  7 37  2 43 43   42  6 36  2 42 42 261778.9240  -0.0926  0.030               
1308: 44  7 37  2 44 44   43  8 36  2 43 43 272579.8810   0.0709  0.030               
1309: 44  7 38  2 44 44   43  7 37  2 43 43 267015.7240   0.0649  0.030               
1310: 44  7 38  2 44 44   43  6 37  2 43 43 267021.3240  -0.0301  0.030               
1311: 45  7 38  2 45 45   44  7 37  2 44 44 277864.5230   0.0422  0.030               
1312: 50  7 44  2 50 50   49  6 43  2 49 49 298550.7210  -0.0394  0.030               
1313: 51  7 45  2 51 51   50  6 44  2 50 50 303812.8450   0.0157  0.030               
1314: 52  7 46  2 52 52   51  6 45  2 51 51 309076.2510   0.0772  0.030               
1315: 57  7 51  2 57 57   57  6 52  2 57 57 251031.5250  -0.0885  0.030               
1316/ 13  8  6  2 13 13   13  7  7  2 13 13  91850.2340   0.1015  0.030               
1317: 15  8  7  2 15 15   15  7  8  2 15 15  91159.3318   0.0642  0.030               
1318: 15  8  8  2 15 15   15  7  9  2 15 15  91188.9290   0.0650  0.030               
1319: 16  8  9  2 16 16   16  7 10  2 16 16  90748.0340   0.0631  0.030               
1320/ 16  8  8  2 16 16   16  7  9  2 16 16  90675.1920   0.0973  0.030               
1321: 17  8 10  2 17 17   17  7 11  2 17 17  90227.1310   0.0345  0.030               
1322: 17  8  9  2 17 17   17  7 10  2 17 17  90059.9140   0.0827  0.030               
1323: 18  8 11  2 18 18   18  7 12  2 18 18  89628.6420   0.0336  0.030               
1324: 18  8 10  2 18 18   18  7 11  2 18 18  89268.3750   0.0618  0.030               
1325: 19  8 12  2 19 19   19  7 13  2 19 19  88965.4120   0.0389  0.030               
1326/ 19  8 11  2 19 19   19  7 12  2 19 19  88233.6640   0.0959  0.030               
1327: 20  8 12  2 20 20   20  7 13  2 20 20  86859.9504   0.0546  0.030               
1328: 20  8 13  2 20 20   20  7 14  2 20 20  88265.4719   0.0649  0.030               
1329: 21  8 14  2 21 21   21  7 15  2 21 21  87576.0910   0.0338  0.030               
1330/ 22  8 14  2 22 22   22  7 15  2 22 22  82575.9550   0.0952  0.030               
1331: 22  8 15  2 22 22   22  7 16  2 22 22  86966.2550   0.0025  0.030               
1332: 23  8 16  2 23 23   23  7 17  2 23 23  86525.3578  -0.0073  0.030               
1333: 24  8 17  2 24 24   24  7 18  2 24 24  86357.8487   0.0022  0.030               
1334: 25  8 18  2 25 25   25  7 19  2 25 25  86573.9231  -0.0026  0.030               
1335: 25  8 17  2 25 25   24  7 18  2 24 24 253476.2490   0.0049  0.030               
1336: 26  8 19  2 26 26   26  7 20  2 26 26  87277.8221  -0.0110  0.030               
1337: 26  8 18  2 26 26   25  7 19  2 25 25 263025.2720  -0.0119  0.030               
1338: 27  8 20  2 27 27   27  7 21  2 27 27  88555.7180  -0.0097  0.030               
1339: 28  8 21  2 28 28   28  7 22  2 28 28  90465.5700   0.0052  0.030               
1340: 29  8 22  2 29 29   29  7 23  2 29 29  93030.6537   0.0138  0.030               
1341: 29  8 21  2 29 29   28  7 22  2 28 28 302877.3040   0.0721  0.030               
1342: 30  8 23  2 30 30   30  7 24  2 30 30  96237.7990   0.0048  0.030               
1343/ 34  8 26  2 34 34   34  7 27  2 34 34  82733.9090   0.1042  0.030               
1344: 38  8 31  2 38 38   37  7 30  2 37 37 243043.0870  -0.0589  0.030               
1345: 38  8 31  2 38 38   37  8 30  2 37 37 241258.1020   0.0881  0.030               
1346: 39  8 32  2 39 39   38  8 31  2 38 38 246511.9270   0.0588  0.030               
1347: 39  8 31  2 39 39   38  9 30  2 38 38 246913.4140  -0.0305  0.030               
1348: 41  8 34  2 41 41   40  8 33  2 40 40 256966.4680  -0.0280  0.030               
1349: 41  8 33  2 41 41   40  9 32  2 40 40 260671.7390  -0.0028  0.030               
1350: 42  8 35  2 42 42   41  8 34  2 41 41 262184.0870  -0.0515  0.030               
1351: 43  8 35  2 43 43   42  9 34  2 42 42 272441.4650   0.0538  0.030               
1352: 44  8 36  2 44 44   43  9 35  2 43 43 277957.6930   0.0790  0.030               
1353: 44  8 36  2 44 44   43  8 35  2 43 43 278702.8600  -0.0660  0.030               
1354: 45  8 37  2 45 45   44  8 36  2 44 44 283790.4110  -0.0130  0.030               
1355: 45  8 38  2 45 45   44  8 37  2 44 44 277845.9980   0.0040  0.030               
1356: 46  8 39  2 46 46   45  7 38  2 45 45 283097.8860  -0.0340  0.030               
1357: 15  9  6  2 15 15   14  9  5  2 14 14  95857.5450   0.0397  0.030   0.0527 0.50  
1358: 15  9  7  2 15 15   14  9  6  2 14 14  95857.5450   0.0655  0.030   0.0527 0.50  
1359: 22  9 14  2 22 22   21  8 13  2 21 21 243023.2870   0.0120  0.030               
1360: 23  9 14  2 23 23   22  8 15  2 22 22 249402.0880  -0.0147  0.030               
1361: 24  9 15  2 24 24   23  8 16  2 23 23 255480.5460   0.0070  0.030               
1362: 24  9 15  2 24 24   24  8 16  2 24 24  96791.2080   0.0287  0.030               
1363: 25  9 16  2 25 25   24  8 17  2 24 24 261668.6010  -0.0069  0.030               
1364: 25  9 17  2 25 25   25  8 18  2 25 25  97842.8066   0.0826  0.030               
1365: 25  9 16  2 25 25   25  8 17  2 25 25  94550.2630   0.0526  0.030               
1366: 25  9 17  2 25 25   24  8 16  2 24 24 259150.5400   0.0178  0.030               
1367: 26  9 17  2 26 26   25  8 18  2 25 25 268091.7410  -0.0226  0.030               
1368: 26  9 18  2 26 26   26  8 19  2 26 26  97105.1940  -0.0207  0.030               
1369: 26  9 18  2 26 26   25  8 17  2 25 25 263561.4410   0.0155  0.030               
1370: 27  9 19  2 27 27   27  8 20  2 27 27  96559.2200   0.0146  0.030               
1371/ 27  9 18  2 27 27   27  8 19  2 27 27  87961.8716   0.0948  0.030               
1372: 27  9 18  2 27 27   26  8 19  2 26 26 274938.2170   0.0816  0.030               
1373: 27  9 19  2 27 27   26  8 18  2 26 26 267139.0200  -0.0161  0.030               
1374: 28  9 20  2 28 28   28  8 21  2 28 28  96311.8190   0.0139  0.030               
1375: 28  9 19  2 28 28   28  8 20  2 28 28  83541.7562   0.0760  0.030               
1376: 28  9 20  2 28 28   27  8 19  2 27 27 269639.9400   0.0348  0.030               
1377: 29  9 21  2 29 29   29  8 22  2 29 29  96474.2760   0.0132  0.030               
1378: 29  9 20  2 29 29   28  8 21  2 28 28 291029.6670  -0.0082  0.030               
1379: 29  9 21  2 29 29   28  8 20  2 28 28 270880.5260   0.0341  0.030               
1380: 30  9 22  2 30 30   29  8 21  2 29 29 270813.3110  -0.0008  0.030               
1381: 30  9 22  2 30 30   30  8 23  2 30 30  97150.2849  -0.0109  0.030               
1382: 30  9 21  2 30 30   29  8 22  2 29 29 301011.9220   0.0225  0.030               
1383: 30  9 22  2 30 30   29 10 19  2 29 29  88409.6770   0.0014  0.030               
1384: 31  9 23  2 31 31   30 10 20  2 30 30  95483.5840   0.0554  0.030               
1385: 31  9 23  2 31 31   30  8 22  2 30 30 269564.4190  -0.0194  0.030               
1386: 32  9 24  2 32 32   31  8 23  2 31 31 267413.0450   0.0480  0.030               
1387/ 36  9 28  2 36 36   35  8 27  2 35 35 257913.4510  -0.1119  0.030               
1388: 38  9 30  2 38 38   37  9 29  2 37 37 246439.7120  -0.0420  0.030               
1389/ 39  9 31  2 39 39   38  9 30  2 38 38 251945.5380  -0.0992  0.030               
1390: 40  9 31  2 40 40   39  9 30  2 39 39 268649.2120  -0.0809  0.030               
1391: 41  9 32  2 41 41   40  9 31  2 40 40 272983.5900  -0.0610  0.030               
1392: 41  9 32  2 41 41   40 10 31  2 40 40 255214.4930   0.0752  0.030               
1393/ 42  9 33  2 42 42   41 10 32  2 41 41 264861.3500   0.0903  0.030               
1394: 42  9 34  2 42 42   41  9 33  2 41 41 267949.4480  -0.0789  0.030               
1395: 43  9 34  2 43 43   42 10 33  2 42 42 273222.0430   0.0872  0.030               
1396: 45  9 36  2 45 45   44  9 35  2 44 44 290713.0440   0.0602  0.030               
1397: 45  9 37  2 45 45   44  9 36  2 44 44 283607.9660  -0.0601  0.030               
1398: 46  9 37  2 46 46   45  9 36  2 45 45 295507.9370   0.0562  0.030               
1399: 46  9 38  2 46 46   45  9 37  2 45 45 288809.5530  -0.0380  0.030               
1400: 48  9 40  2 48 48   47  8 39  2 47 47 299306.2640   0.0754  0.030               
1401: 15 10  5  2 15 15   14 10  4  2 14 14  95682.5053   0.0879  0.030   0.0882 0.50  
1402: 15 10  6  2 15 15   14 10  5  2 14 14  95682.5053   0.0884  0.030   0.0882 0.50  
1403: 20 10 10  2 20 20   19  9 11  2 19 19 243915.0850   0.0109  0.030               
1404: 21 10 12  2 21 21   20  9 11  2 20 20 250085.9370  -0.0095  0.030               
1405: 21 10 11  2 21 21   20  9 12  2 20 20 250095.0360   0.0097  0.030               
1406: 22 10 13  2 22 22   21  9 12  2 21 21 256211.5330  -0.0154  0.030               
1407: 22 10 12  2 22 22   21  9 13  2 21 21 256233.7990   0.0280  0.030               
1408: 23 10 13  2 23 23   22  9 14  2 22 22 262327.1190   0.0461  0.030               
1409: 24 10 15  2 24 24   23  9 14  2 23 23 268258.6810  -0.0099  0.030               
1410: 25 10 15  2 25 25   24  9 16  2 24 24 274375.4730   0.0101  0.030               
1411: 25 10 16  2 25 25   24  9 15  2 24 24 274132.6600   0.0026  0.030               
1412: 26 10 17  2 26 26   25  9 16  2 25 25 279852.7670  -0.0110  0.030               
1413: 27 10 18  2 27 27   26  9 17  2 26 26 285349.8880  -0.0178  0.030               
1414: 27 10 17  2 27 27   26  9 18  2 26 26 286316.2740  -0.0197  0.030               
1415: 28 10 19  2 28 28   27  9 18  2 27 27 290518.9510  -0.0166  0.030               
1416: 28 10 18  2 28 28   27  9 19  2 27 27 292338.0060  -0.0076  0.030               
1417: 29 10 20  2 29 29   28  9 19  2 28 28 295207.1820  -0.0081  0.030               
1418: 29 10 19  2 29 29   28  9 20  2 28 28 298503.5450   0.0467  0.030               
1419: 30 10 20  2 30 30   29  9 21  2 29 29 304955.7390   0.0138  0.030               
1420: 30 10 21  2 30 30   29  9 20  2 29 29 299207.9970  -0.0822  0.030               
1421: 31 10 21  2 31 31   30  9 22  2 30 30 311903.7430  -0.0710  0.030               
1422: 31 10 21  2 31 31   31  9 22  2 31 31  96237.7990  -0.0374  0.030               
1423: 31 10 22  2 31 31   30  9 21  2 30 30 302272.9480  -0.0116  0.030               
1424: 32 10 23  2 32 32   31  9 22  2 31 31 304153.4820  -0.0369  0.030               
1425: 32 10 22  2 32 32   31 11 21  2 31 31  93324.3466  -0.0178  0.030               
1426: 35 10 26  2 35 35   34  9 25  2 34 34 301726.8590  -0.0266  0.030               
1427: 37 10 27  2 37 37   36 10 26  2 36 36 252049.2850  -0.0091  0.030               
1428: 39 10 29  2 39 39   38 10 28  2 38 38 267632.9030  -0.0110  0.030               
1429: 41 10 32  2 41 41   40 10 31  2 40 40 267596.2160  -0.0720  0.030               
1430: 42 10 33  2 42 42   41 10 32  2 41 41 273217.2810  -0.0637  0.030               
1431: 43 10 34  2 43 43   42 10 33  2 42 42 278709.0560  -0.0774  0.030               
1432: 45 10 36  2 45 45   44 10 35  2 44 44 289407.9480  -0.0558  0.030               
1433: 46 10 37  2 46 46   45 10 36  2 45 45 294663.4970  -0.0363  0.030               
1434: 47 10 38  2 47 47   46 10 37  2 46 46 299883.2110   0.0431  0.030               
1435: 18 11  7  2 18 18   17 10  8  2 17 17 243912.6840   0.0276  0.030   0.0336 0.50  
1436: 18 11  8  2 18 18   17 10  7  2 17 17 243912.6840   0.0395  0.030   0.0336 0.50  
1437: 19 11  8  2 19 19   18 10  9  2 18 18 250201.8890  -0.0405  0.030  -0.0199 0.50  
1438: 19 11  9  2 19 19   18 10  8  2 18 18 250201.8890   0.0008  0.030  -0.0199 0.50  
1439: 20 11 10  2 20 20   19 10  9  2 19 19 256471.2770   0.0675  0.030   0.0014 0.50  
1440: 20 11  9  2 20 20   19 10 10  2 19 19 256471.2770  -0.0647  0.030   0.0014 0.50  
1441: 21 11 10  2 21 21   20 10 11  2 20 20 262716.8370  -0.2042  0.030  -0.0081 0.50  
1442: 21 11 11  2 21 21   20 10 10  2 20 20 262716.8370   0.1880  0.030  -0.0081 0.50  
1443: 22 11 12  2 22 22   21 10 11  2 21 21 268933.6390  -0.0280  0.030               
1444: 22 11 11  2 22 22   21 10 12  2 21 21 268934.7620   0.0046  0.030               
1445: 23 11 13  2 23 23   22 10 12  2 22 22 275116.9370  -0.0124  0.030               
1446: 23 11 12  2 23 23   22 10 13  2 22 22 275119.7840  -0.0245  0.030               
1447: 24 11 13  2 24 24   23 10 14  2 23 23 281267.1760  -0.0117  0.030               
1448: 24 11 14  2 24 24   23 10 13  2 23 23 281260.0750   0.0006  0.030               
1449: 25 11 15  2 25 25   24 10 14  2 24 24 287354.9270  -0.0086  0.030               
1450: 25 11 14  2 25 25   24 10 15  2 24 24 287371.7910  -0.0129  0.030               
1451: 26 11 16  2 26 26   25 10 15  2 25 25 293390.7200  -0.0254  0.030               
1452: 26 11 15  2 26 26   25 10 16  2 25 25 293428.9900  -0.0264  0.030               
1453: 27 11 17  2 27 27   26 10 16  2 26 26 299352.3530   0.0100  0.030               
1454: 27 11 16  2 27 27   26 10 17  2 26 26 299435.6480  -0.0280  0.030               
1455: 28 11 18  2 28 28   27 10 17  2 27 27 305217.3550  -0.0462  0.030               
1456: 28 11 17  2 28 28   27 10 18  2 27 27 305391.9650  -0.0228  0.030               
1457: 29 11 19  2 29 29   28 10 18  2 28 28 310951.9510  -0.0377  0.030               
1458: 30 11 19  2 30 30   29 10 20  2 29 29 317191.4990  -0.0384  0.030               
1459: 30 11 20  2 30 30   29 10 19  2 29 29 316503.8510  -0.0190  0.030               
1460: 37 11 27  2 37 37   36 11 26  2 36 36 243531.9730  -0.0399  0.030               
1461: 44 11 33  2 44 44   43 11 32  2 43 43 302216.8440   0.0002  0.030               
1462: 45 11 35  2 45 45   44 11 34  2 44 44 294411.9200  -0.0005  0.030               
1463/ 45 11 34  2 45 45   44 11 33  2 44 44 308414.9050  -0.1101  0.030               
1464: 47 11 36  2 47 47   46 12 35  2 46 46 281885.0470   0.0151  0.030               
1465: 16 12  4  2 16 16   15 11  5  2 15 15 243663.4230   0.0317  0.030   0.0318 0.50  
1466: 16 12  5  2 16 16   15 11  4  2 15 15 243663.4230   0.0317  0.030   0.0318 0.50  
1467: 18 12  7  2 18 18   17 11  6  2 17 17 256321.2050  -0.0055  0.030               
1468: 18 12  6  2 18 18   17 11  7  2 17 17 256321.2044  -0.0063  0.030               
1469: 19 12  8  2 19 19   18 11  7  2 18 18 262635.2260  -0.0032  0.030  -0.0037 0.50  
1470: 19 12  7  2 19 19   18 11  8  2 18 18 262635.2260  -0.0042  0.030  -0.0037 0.50  
1471: 20 12  8  2 20 20   19 11  9  2 19 19 268936.2000  -0.0075  0.030  -0.0057 0.50  
1472: 20 12  9  2 20 20   19 11  8  2 19 19 268936.2000  -0.0038  0.030  -0.0057 0.50  
1473: 21 12  9  2 21 21   20 11 10  2 20 20 275221.4780  -0.0091  0.030  -0.0028 0.50  
1474: 21 12 10  2 21 21   20 11  9  2 20 20 275221.4780   0.0035  0.030  -0.0028 0.50  
1475: 22 12 11  2 22 22   21 11 10  2 21 21 281488.0920   0.0057  0.030  -0.0145 0.50  
1476: 22 12 10  2 22 22   21 11 11  2 21 21 281488.0920  -0.0346  0.030  -0.0145 0.50  
1477: 24 12 12  2 24 24   23 11 13  2 23 23 293951.9030  -0.1852  0.030  -0.0176 0.50  
1478: 24 12 13  2 24 24   23 11 12  2 23 23 293951.9030   0.1500  0.030  -0.0176 0.50  
1479: 25 12 13  2 25 25   24 11 14  2 24 24 300141.8220   0.0201  0.030               
1480: 25 12 14  2 25 25   24 11 13  2 24 24 300140.8630  -0.0507  0.030               
1481: 26 12 15  2 26 26   25 11 14  2 25 25 306295.3550  -0.0248  0.030               
1482: 26 12 14  2 26 26   25 11 15  2 25 25 306297.5950  -0.0250  0.030               
1483: 27 12 16  2 27 27   26 11 15  2 26 26 312409.3760  -0.0266  0.030               
1484: 27 12 15  2 27 27   26 11 16  2 26 26 312414.7740  -0.0314  0.030               
1485: 28 12 17  2 28 28   27 11 16  2 27 27 318475.8870  -0.0233  0.030               
1486: 28 12 16  2 28 28   27 11 17  2 27 27 318488.4160   0.0041  0.030               
1487: 37 12 26  2 37 37   36 12 25  2 36 36 242311.0230  -0.0224  0.030               
1488: 41 12 29  2 41 41   40 12 28  2 40 40 273366.5730  -0.0055  0.030               
1489: 42 12 30  2 42 42   41 12 29  2 41 41 281671.1790   0.0038  0.030               
1490: 43 12 31  2 43 43   42 12 30  2 42 42 290205.3750  -0.0333  0.030               
1491: 43 12 32  2 43 43   42 12 31  2 42 42 284021.8350  -0.0540  0.030               
1492/ 43 12 31  2 43 43   43 11 32  2 43 43  88693.2650  -0.0996  0.030               
1493: 44 12 33  2 44 44   43 12 32  2 43 43 290671.0920  -0.0867  0.030               
1494: 45 12 34  2 45 45   44 12 33  2 44 44 297156.9280  -0.0393  0.030               
1495: 15 13  2  2 15 15   14 12  3  2 14 14 249679.8720   0.0046  0.030   0.0047 0.50  
1496: 15 13  3  2 15 15   14 12  2  2 14 14 249679.8720   0.0046  0.030   0.0047 0.50  
1497: 16 13  4  2 16 16   15 12  3  2 15 15 256025.0530   0.0311  0.030   0.0311 0.50  
1498: 16 13  3  2 16 16   15 12  4  2 15 15 256025.0530   0.0311  0.030   0.0311 0.50  
1499/ 17 13  5  2 17 17   16 12  4  2 16 16 262366.2630   0.0994  0.030   0.0994 0.50  
1500: 17 13  4  2 17 17   16 12  5  2 16 16 262366.2630   0.0994  0.030   0.0994 0.50  
1501: 18 13  5  2 18 18   17 12  6  2 17 17 268701.8730  -0.0103  0.030  -0.0103 0.50  
1502: 18 13  6  2 18 18   17 12  5  2 17 17 268701.8730  -0.0103  0.030  -0.0103 0.50  
1503: 19 13  6  2 19 19   18 12  7  2 18 18 275030.6180   0.0015  0.030   0.0015 0.50  
1504: 19 13  7  2 19 19   18 12  6  2 18 18 275030.6180   0.0015  0.030   0.0015 0.50  
1505: 20 13  8  2 20 20   19 12  7  2 19 19 281350.6330  -0.0005  0.030  -0.0006 0.50  
1506: 20 13  7  2 20 20   19 12  8  2 19 19 281350.6330  -0.0006  0.030  -0.0006 0.50  
1507: 21 13  8  2 21 21   20 12  9  2 20 20 287660.0100  -0.0196  0.030  -0.0195 0.50  
1508: 21 13  9  2 21 21   20 12  8  2 20 20 287660.0100  -0.0193  0.030  -0.0195 0.50  
1509: 22 13  9  2 22 22   21 12 10  2 21 21 293956.7000  -0.0094  0.030  -0.0089 0.50  
1510: 22 13 10  2 22 22   21 12  9  2 21 21 293956.7000  -0.0083  0.030  -0.0089 0.50  
1511: 23 13 11  2 23 23   22 12 10  2 22 22 300238.3490  -0.0174  0.030  -0.0194 0.50  
1512: 23 13 10  2 23 23   22 12 11  2 22 22 300238.3490  -0.0213  0.030  -0.0194 0.50  
1513: 24 13 11  2 24 24   23 12 12  2 23 23 306502.4610  -0.0195  0.030  -0.0134 0.50  
1514: 24 13 12  2 24 24   23 12 11  2 23 23 306502.4610  -0.0072  0.030  -0.0134 0.50  
1515: 25 13 13  2 25 25   24 12 12  2 24 24 312746.2220   0.0050  0.030  -0.0131 0.50  
1516: 25 13 12  2 25 25   24 12 13  2 24 24 312746.2220  -0.0313  0.030  -0.0131 0.50  
1517: 26 13 14  2 26 26   25 12 13  2 25 25 318966.5620   0.0472  0.030  -0.0039 0.50  
1518: 26 13 13  2 26 26   25 12 14  2 25 25 318966.5620  -0.0549  0.030  -0.0039 0.50  
1519: 37 13 24  2 37 37   36 13 23  2 36 36 241047.5370   0.0126  0.030               
1520: 37 13 25  2 37 37   36 13 24  2 36 36 240996.7020   0.0011  0.030               
1521: 38 13 25  2 38 38   37 13 24  2 37 37 248041.0620   0.0205  0.030               
1522: 41 13 28  2 41 41   40 13 27  2 40 40 269536.2620   0.0217  0.030               
1523: 42 13 30  2 42 42   41 13 29  2 41 41 276076.0560  -0.0424  0.030               
1524: 42 13 29  2 42 42   41 13 28  2 41 41 276961.1650   0.0269  0.030               
1525: 43 13 31  2 43 43   42 13 30  2 42 42 283144.8910   0.0214  0.030               
1526: 43 13 30  2 43 43   42 13 29  2 42 42 284582.3010   0.0376  0.030               
1527: 44 13 32  2 44 44   43 13 31  2 43 43 290191.6530   0.0119  0.030               
1528: 45 13 33  2 45 45   44 13 32  2 44 44 297188.7530   0.0512  0.030               
1529: 46 13 34  2 46 46   45 13 33  2 45 45 304104.6250   0.0187  0.030               
1530: 49 13 36  2 49 49   49 12 37  2 49 49  90487.4330  -0.0421  0.030               
1531: 14 14  0  2 14 14   13 13  1  2 13 13 255682.1400  -0.0068  0.030  -0.0068 0.50  
1532: 14 14  1  2 14 14   13 13  0  2 13 13 255682.1400  -0.0068  0.030  -0.0068 0.50  
1533: 15 14  1  2 15 15   14 13  2  2 14 14 262031.4980   0.0341  0.030   0.0342 0.50  
1534: 15 14  2  2 15 15   14 13  1  2 14 14 262031.4980   0.0341  0.030   0.0342 0.50  
1535: 16 14  2  2 16 16   15 13  3  2 15 15 268379.3710   0.0086  0.030   0.0086 0.50  
1536: 16 14  3  2 16 16   15 13  2  2 15 15 268379.3710   0.0086  0.030   0.0086 0.50  
1537: 17 14  4  2 17 17   16 13  3  2 16 16 274724.9070   0.0020  0.030   0.0020 0.50  
1538: 17 14  3  2 17 17   16 13  4  2 16 16 274724.9070   0.0020  0.030   0.0020 0.50  
1539: 18 14  5  2 18 18   17 13  4  2 17 17 281067.0380  -0.0032  0.030  -0.0032 0.50  
1540: 18 14  4  2 18 18   17 13  5  2 17 17 281067.0380  -0.0032  0.030  -0.0032 0.50  
1541: 19 14  5  2 19 19   18 13  6  2 18 18 287404.5980  -0.0063  0.030  -0.0064 0.50  
1542: 19 14  6  2 19 19   18 13  5  2 18 18 287404.5980  -0.0063  0.030  -0.0064 0.50  
1543: 20 14  7  2 20 20   19 13  6  2 19 19 293736.2960  -0.0106  0.030  -0.0106 0.50  
1544: 20 14  6  2 20 20   19 13  7  2 19 19 293736.2960  -0.0106  0.030  -0.0106 0.50  
1545: 21 14  7  2 21 21   20 13  8  2 20 20 300060.7280  -0.0051  0.030  -0.0051 0.50  
1546: 21 14  8  2 21 21   20 13  7  2 20 20 300060.7280  -0.0051  0.030  -0.0051 0.50  
1547: 22 14  8  2 22 22   21 13  9  2 21 21 306376.3140  -0.0209  0.030  -0.0209 0.50  
1548: 22 14  9  2 22 22   21 13  8  2 21 21 306376.3140  -0.0208  0.030  -0.0209 0.50  
1549: 23 14 10  2 23 23   22 13  9  2 22 22 312681.4030  -0.0165  0.030  -0.0166 0.50  
1550: 23 14  9  2 23 23   22 13 10  2 22 22 312681.4030  -0.0166  0.030  -0.0166 0.50  
1551: 24 14 11  2 24 24   23 13 10  2 23 23 318974.1140  -0.0259  0.030  -0.0261 0.50  
1552: 24 14 10  2 24 24   23 13 11  2 23 23 318974.1140  -0.0263  0.030  -0.0261 0.50  
1553: 43 14 29  2 43 43   42 14 28  2 42 42 281795.6280  -0.0115  0.030               
1554: 44 14 30  2 44 44   43 14 29  2 43 43 289022.5120  -0.0068  0.030               
1555: 45 14 32  2 45 45   44 14 31  2 44 44 295749.1720   0.0254  0.030               
1556: 45 14 31  2 45 45   44 14 30  2 44 44 296374.9640   0.0001  0.030               
1557: 46 14 33  2 46 46   45 14 32  2 45 45 302859.4300   0.0304  0.030               
1558: 47 14 33  2 47 47   46 14 32  2 46 46 311615.4270   0.0089  0.030               
1559: 15 15  0  2 15 15   14 14  1  2 14 14 274380.7840   0.0099  0.030   0.0100 0.50  
1560: 15 15  1  2 15 15   14 14  0  2 14 14 274380.7840   0.0099  0.030   0.0100 0.50  
1561: 16 15  1  2 16 16   15 14  2  2 15 15 280729.8170  -0.0027  0.030  -0.0027 0.50  
1562: 16 15  2  2 16 16   15 14  1  2 15 15 280729.8170  -0.0027  0.030  -0.0027 0.50  
1563: 17 15  3  2 17 17   16 14  2  2 16 16 287077.6080  -0.0068  0.030  -0.0069 0.50  
1564: 17 15  2  2 17 17   16 14  3  2 16 16 287077.6080  -0.0068  0.030  -0.0069 0.50  
1565: 18 15  3  2 18 18   17 14  4  2 17 17 293423.3460  -0.0151  0.030  -0.0152 0.50  
1566: 18 15  4  2 18 18   17 14  3  2 17 17 293423.3460  -0.0151  0.030  -0.0152 0.50  
1567: 19 15  5  2 19 19   18 14  4  2 18 18 299766.1530  -0.0171  0.030  -0.0171 0.50  
1568: 19 15  4  2 19 19   18 14  5  2 18 18 299766.1530  -0.0171  0.030  -0.0171 0.50  
1569: 20 15  6  2 20 20   19 14  5  2 19 19 306105.0580  -0.0022  0.030  -0.0022 0.50  
1570: 20 15  5  2 20 20   19 14  6  2 19 19 306105.0580  -0.0022  0.030  -0.0022 0.50  
1571: 21 15  6  2 21 21   20 14  7  2 20 20 312438.9490  -0.0048  0.030  -0.0049 0.50  
1572: 21 15  7  2 21 21   20 14  6  2 20 20 312438.9490  -0.0048  0.030  -0.0049 0.50  
1573: 22 15  7  2 22 22   21 14  8  2 21 21 318766.6740   0.0006  0.030   0.0006 0.50  
1574: 22 15  8  2 22 22   21 14  7  2 21 21 318766.6740   0.0006  0.030   0.0006 0.50  
1575: 39 15 25  2 39 39   38 15 24  2 38 38 252682.3840  -0.0612  0.030               
1576: 39 15 24  2 39 39   38 15 23  2 38 38 252683.9380  -0.0313  0.030               
1577: 41 15 26  2 41 41   40 15 25  2 40 40 266367.4310  -0.0864  0.030               
1578/ 41 15 27  2 41 41   40 15 26  2 40 40 266361.0840  -0.1010  0.030               
1579: 16 16  0  2 16 16   15 15  1  2 15 15 293078.2210   0.0018  0.030   0.0018 0.50  
1580: 16 16  1  2 16 16   15 15  0  2 15 15 293078.2210   0.0018  0.030   0.0018 0.50  
1581: 17 16  1  2 17 17   16 15  2  2 16 16 299426.9480  -0.0058  0.030  -0.0059 0.50  
1582: 17 16  2  2 17 17   16 15  1  2 16 16 299426.9480  -0.0058  0.030  -0.0059 0.50  
1583: 18 16  3  2 18 18   17 15  2  2 17 17 305774.5490  -0.0205  0.030               
1584: 18 16  2  2 18 18   17 15  3  2 17 17 305774.5480  -0.0215  0.030               
1585: 19 16  4  2 19 19   18 15  3  2 18 18 312120.3730  -0.0055  0.030               
1586: 19 16  3  2 19 19   18 15  4  2 18 18 312120.3720  -0.0065  0.030               
1587: 20 16  4  2 20 20   19 15  5  2 19 19 318463.5890  -0.0304  0.030  -0.0305 0.50  
1588: 20 16  5  2 20 20   19 15  4  2 19 19 318463.5890  -0.0304  0.030  -0.0305 0.50  
1589: 38 16 22  2 38 38   37 16 21  2 37 37 245183.2240  -0.0322  0.030  -0.0091 0.50  
1590: 38 16 23  2 38 38   37 16 22  2 37 37 245183.2240   0.0139  0.030  -0.0091 0.50  
1591: 43 16 27  2 43 43   42 16 26  2 42 42 279070.4270   0.0041  0.030               
1592: 43 16 28  2 43 43   42 16 27  2 42 42 279068.2500  -0.0164  0.030               
1593: 44 16 28  2 44 44   43 16 27  2 43 43 285937.0620  -0.0145  0.030               
1594: 44 16 29  2 44 44   43 16 28  2 43 43 285932.7020  -0.0519  0.030               
1595: 45 16 30  2 45 45   44 16 29  2 44 44 292830.7100  -0.0191  0.030               
1596: 45 16 29  2 45 45   44 16 28  2 44 44 292839.1880  -0.0120  0.030               
1597/ 47 16 31  2 47 47   46 16 30  2 46 46 306765.3830  -0.0918  0.030               
1598: 47 16 32  2 47 47   46 16 31  2 46 46 306734.9620  -0.0554  0.030               
1599: 17 17  1  2 17 17   16 16  0  2 16 16 311774.3910  -0.0111  0.030  -0.0112 0.50  
1600: 17 17  0  2 17 17   16 16  1  2 16 16 311774.3910  -0.0111  0.030  -0.0112 0.50  
1601: 18 17  1  2 18 18   17 16  2  2 17 17 318122.7760  -0.0139  0.030  -0.0140 0.50  
1602: 18 17  2  2 18 18   17 16  1  2 17 17 318122.7760  -0.0139  0.030  -0.0140 0.50  
1603: 38 17 22  2 38 38   37 17 21  2 37 37 244613.2740   0.0550  0.030   0.0538 0.50  
1604: 38 17 21  2 38 38   37 17 20  2 37 37 244613.2740   0.0525  0.030   0.0538 0.50  
1605: 40 17 23  2 40 40   39 17 22  2 39 39 257977.4780   0.0148  0.030   0.0220 0.50  
1606: 40 17 24  2 40 40   39 17 23  2 39 39 257977.4780   0.0291  0.030   0.0220 0.50  
1607: 42 17 26  2 42 42   41 17 25  2 41 41 271428.5590   0.1182  0.030   0.0813 0.50  
1608: 42 17 25  2 42 42   41 17 24  2 41 41 271428.5590   0.0443  0.030   0.0813 0.50  
1609: 45 17 29  2 45 45   44 17 28  2 44 44 291789.0090   0.0266  0.030               
1610: 47 17 30  2 47 47   46 17 29  2 46 46 305505.8140   0.0494  0.030               
1611: 47 17 31  2 47 47   46 17 30  2 46 46 305502.9150   0.0880  0.030               
1612/ 28 20  8  2 28 28   28 19  9  2 28 28 240070.7130  -0.1093  0.030  -0.1093 0.50  
1613: 28 20  9  2 28 28   28 19 10  2 28 28 240070.7130  -0.1093  0.030  -0.1093 0.50  
1614: 40 20 20  2 40 40   39 20 19  2 39 39 256569.7630   0.0076  0.030   0.0077 0.50  
1615: 40 20 21  2 40 40   39 20 20  2 39 39 256569.7630   0.0076  0.030   0.0077 0.50  
1616/ 24 21  4  2 24 24   24 20  5  2 24 24 252945.2270  -0.0959  0.030  -0.0959 0.50  
1617: 24 21  3  2 24 24   24 20  4  2 24 24 252945.2270  -0.0959  0.030  -0.0959 0.50  
1618: 25 21  4  2 25 25   25 20  5  2 25 25 252864.5360  -0.0215  0.030  -0.0215 0.50  
1619: 25 21  5  2 25 25   25 20  6  2 25 25 252864.5360  -0.0215  0.030  -0.0215 0.50  
1620: 26 21  5  2 26 26   26 20  6  2 26 26 252773.8840  -0.0254  0.030               
1621: 26 21  6  2 26 26   26 20  7  2 26 26 252773.8830  -0.0264  0.030               
1622: 27 21  7  2 27 27   27 20  8  2 27 27 252672.5660  -0.0091  0.030               
1623: 27 21  6  2 27 27   27 20  7  2 27 27 252672.5670  -0.0081  0.030               
1624: 28 21  8  2 28 28   28 20  9  2 28 28 252559.7410   0.0278  0.030   0.0278 0.00  
1625: 28 21  7  2 28 28   28 20  8  2 28 28 252559.7410   0.0278  0.030   0.0278 1.00  
1626: 29 21  9  2 29 29   29 20 10  2 29 29 252434.4900   0.0466  0.030   0.0466 0.50  
1627: 29 21  8  2 29 29   29 20  9  2 29 29 252434.4900   0.0466  0.030   0.0466 0.50  
1628: 30 21 10  2 30 30   30 20 11  2 30 30 252295.8900   0.0452  0.030   0.0453 0.50  
1629: 30 21  9  2 30 30   30 20 10  2 30 30 252295.8900   0.0452  0.030   0.0453 0.50  
1630: 31 21 11  2 31 31   31 20 12  2 31 31 252143.0290   0.0755  0.030               
1631: 31 21 10  2 31 31   31 20 11  2 31 31 252143.0300   0.0765  0.030               
1632: 38 21 18  2 38 38   37 21 17  2 37 37 243136.9510   0.0773  0.030   0.0774 0.50  
1633: 38 21 17  2 38 38   37 21 16  2 37 37 243136.9510   0.0773  0.030   0.0774 0.50  
1634: 43 21 22  2 43 43   42 21 21  2 42 42 275979.1810   0.0874  0.030   0.0874 0.50  
1635: 43 21 23  2 43 43   42 21 22  2 42 42 275979.1810   0.0874  0.030   0.0874 0.50  
1636: 44 21 23  2 44 44   43 21 22  2 43 43 282586.6780   0.0696  0.030   0.0696 0.50  
1637: 44 21 24  2 44 44   43 21 23  2 43 43 282586.6780   0.0696  0.030   0.0696 0.50  
1638: 45 21 24  2 45 45   44 21 23  2 44 44 289208.2790   0.0299  0.030   0.0300 0.50  
1639: 45 21 25  2 45 45   44 21 24  2 44 44 289208.2790   0.0299  0.030   0.0300 0.50  
1640: 46 21 26  2 46 46   45 21 25  2 45 45 295844.5550   0.0187  0.030   0.0187 0.50  
1641: 46 21 25  2 46 46   45 21 24  2 45 45 295844.5550   0.0187  0.030   0.0187 0.50  
1642: 25 22  3  2 25 25   25 21  4  2 25 25 265289.3680  -0.0300  0.030  -0.0301 0.50  
1643: 25 22  4  2 25 25   25 21  5  2 25 25 265289.3680  -0.0300  0.030  -0.0301 0.50  
1644: 26 22  5  2 26 26   26 21  6  2 26 26 265210.3440   0.0081  0.030   0.0082 1.00  
1645: 26 22  4  2 26 26   26 21  5  2 26 26 265210.3440   0.0081  0.030   0.0082 0.00  
1646: 27 22  5  2 27 27   27 21  6  2 27 27 265122.0020  -0.0157  0.030  -0.0158 0.00  
1647: 27 22  6  2 27 27   27 21  7  2 27 27 265122.0020  -0.0157  0.030  -0.0158 1.00  
1648: 28 22  6  2 28 28   28 21  7  2 28 28 265023.7030  -0.0193  0.030  -0.0193 1.00  
1649: 28 22  7  2 28 28   28 21  8  2 28 28 265023.7030  -0.0193  0.030  -0.0193 0.00  
1650: 29 22  8  2 29 29   29 21  9  2 29 29 264914.6920  -0.0038  0.030  -0.0038 0.50  
1651: 29 22  7  2 29 29   29 21  8  2 29 29 264914.6920  -0.0038  0.030  -0.0038 0.50  
1652: 30 22  8  2 30 30   30 21  9  2 30 30 264794.1650   0.0138  0.030   0.0138 1.00  
1653: 30 22  9  2 30 30   30 21 10  2 30 30 264794.1650   0.0138  0.030   0.0138 0.00  
1654: 32 22 11  2 32 32   32 21 12  2 32 32 264515.2240   0.0397  0.030   0.0398 1.00  
1655: 32 22 10  2 32 32   32 21 11  2 32 32 264515.2240   0.0397  0.030   0.0398 0.00  
1656: 33 22 12  2 33 33   33 21 13  2 33 33 264355.0930   0.0848  0.030   0.0849 1.00  
1657: 33 22 11  2 33 33   33 21 12  2 33 33 264355.0930   0.0848  0.030   0.0849 0.00  
1658/ 23 23  1  2 23 23   23 22  2  2 23 23 277818.4410  -0.0949  0.030  -0.0949 0.50  
1659: 23 23  0  2 23 23   23 22  1  2 23 23 277818.4410  -0.0949  0.030  -0.0949 0.50  
1660: 24 23  1  2 24 24   24 22  2  2 24 24 277763.3900  -0.0308  0.030  -0.0308 0.50  
1661: 24 23  2  2 24 24   24 22  3  2 24 24 277763.3900  -0.0308  0.030  -0.0308 0.50  
1662: 26 23  3  2 26 26   26 22  4  2 26 26 277631.8690  -0.0267  0.030  -0.0268 0.50  
1663: 26 23  4  2 26 26   26 22  5  2 26 26 277631.8690  -0.0267  0.030  -0.0268 0.50  
1664: 27 23  5  2 27 27   27 22  6  2 27 27 277554.2310  -0.0842  0.030  -0.0842 0.50  
1665: 27 23  4  2 27 27   27 22  5  2 27 27 277554.2310  -0.0842  0.030  -0.0842 0.50  
1666: 32 23 10  2 32 32   32 22 11  2 32 32 277022.4674   0.0399  0.030   0.0399 0.50  
1667: 32 23  9  2 32 32   32 22 10  2 32 32 277022.4674   0.0399  0.030   0.0399 0.50  
1668: 33 23 10  2 33 33   33 22 11  2 33 33 276882.3704   0.0782  0.030   0.0783 0.50  
1669: 33 23 11  2 33 33   33 22 12  2 33 33 276882.3704   0.0782  0.030   0.0783 0.50  
1670/ 34 23 11  2 34 34   34 22 12  2 34 34 276729.2170   0.1080  0.030   0.1080 0.50  
1671: 34 23 12  2 34 34   34 22 13  2 34 34 276729.2170   0.1080  0.030   0.1080 0.50  
1672: 25 24  2  2 25 25   25 23  3  2 25 25 290103.0290   0.0313  0.030   0.0313 0.50  
1673: 25 24  1  2 25 25   25 23  2  2 25 25 290103.0290   0.0313  0.030   0.0313 0.50  
1674: 27 24  4  2 27 27   27 23  5  2 27 27 289972.7790  -0.0255  0.030  -0.0256 0.50  
1675: 27 24  3  2 27 27   27 23  4  2 27 27 289972.7790  -0.0255  0.030  -0.0256 0.50  
1676: 28 24  4  2 28 28   28 23  5  2 28 28 289896.5020  -0.0132  0.030  -0.0133 0.50  
1677: 28 24  5  2 28 28   28 23  6  2 28 28 289896.5020  -0.0132  0.030  -0.0133 0.50  
1678: 29 24  6  2 29 29   29 23  7  2 29 29 289811.9850  -0.0303  0.030  -0.0303 0.50  
1679: 29 24  5  2 29 29   29 23  6  2 29 29 289811.9850  -0.0303  0.030  -0.0303 0.50  
1680: 30 24  7  2 30 30   30 23  8  2 30 30 289718.6910  -0.0229  0.030  -0.0229 0.50  
1681: 30 24  6  2 30 30   30 23  7  2 30 30 289718.6910  -0.0229  0.030  -0.0229 0.50  
1682: 31 24  7  2 31 31   31 23  8  2 31 31 289615.9990   0.0029  0.030   0.0030 0.50  
1683: 31 24  8  2 31 31   31 23  9  2 31 31 289615.9990   0.0029  0.030   0.0030 0.50  
1684: 32 24  9  2 32 32   32 23 10  2 32 32 289503.2550   0.0332  0.030   0.0333 0.50  
1685: 32 24  8  2 32 32   32 23  9  2 32 32 289503.2550   0.0332  0.030   0.0333 0.50  
1686: 33 24 10  2 33 33   33 23 11  2 33 33 289379.7910   0.0656  0.030   0.0657 0.50  
1687: 33 24  9  2 33 33   33 23 10  2 33 33 289379.7910   0.0656  0.030   0.0657 0.50  
1688/ 34 24 10  2 34 34   34 23 11  2 34 34 289244.9150   0.1006  0.030   0.1007 0.50  
1689: 34 24 11  2 34 34   34 23 12  2 34 34 289244.9150   0.1006  0.030   0.1007 0.50  
1690: 26 25  1  2 26 26   26 24  2  2 26 26 302441.1250  -0.0436  0.030  -0.0437 0.50  
1691: 26 25  2  2 26 26   26 24  3  2 26 26 302441.1250  -0.0436  0.030  -0.0437 0.50  
1692: 27 25  2  2 27 27   27 24  3  2 27 27 302379.9700  -0.0446  0.030  -0.0446 0.50  
1693: 27 25  3  2 27 27   27 24  4  2 27 27 302379.9700  -0.0446  0.030  -0.0446 0.50  
1694: 28 25  3  2 28 28   28 24  4  2 28 28 302312.0550  -0.0498  0.030  -0.0498 0.50  
1695: 28 25  4  2 28 28   28 24  5  2 28 28 302312.0550  -0.0498  0.030  -0.0498 0.50  
1696: 29 25  4  2 29 29   29 24  5  2 29 29 302236.8750  -0.0666  0.030  -0.0667 0.50  
1697: 29 25  5  2 29 29   29 24  6  2 29 29 302236.8750  -0.0666  0.030  -0.0667 0.50  
1698: 30 25  6  2 30 30   30 24  7  2 30 30 302153.9690  -0.0383  0.030  -0.0383 0.50  
1699: 30 25  5  2 30 30   30 24  6  2 30 30 302153.9690  -0.0383  0.030  -0.0383 0.50  
1700: 32 25  7  2 32 32   32 24  8  2 32 32 301962.6540   0.0035  0.030   0.0035 0.50  
1701: 32 25  8  2 32 32   32 24  9  2 32 32 301962.6540   0.0035  0.030   0.0035 0.50  
1702: 33 25  8  2 33 33   33 24  9  2 33 33 301853.1480   0.0607  0.030   0.0608 0.50  
1703: 33 25  9  2 33 33   33 24 10  2 33 33 301853.1480   0.0607  0.030   0.0608 0.50  
1704/ 34 25 10  2 34 34   34 24 11  2 34 34 301733.5840   0.1141  0.030   0.1142 0.50  
1705: 34 25  9  2 34 34   34 24 10  2 34 34 301733.5840   0.1141  0.030   0.1142 0.50  
! ===========                   Block of rejected lines                   ===========
1706: 19  1 18  0 19 19   19  0 19  0 19 19  94283.7290   0.221 UNFITTD   94283.5080  
1707: 54  1 53  0 54 54   54  0 54  0 54 54 278320.1170  -0.134 UNFITTD  278320.2519  
1708: 54  2 53  0 54 54   54  1 54  0 54 54 278320.1170  -0.134 UNFITTD  278320.2519  
1709: 56  1 55  0 56 56   56  0 56  0 56 56 288819.1170  -0.274 UNFITTD  288819.3918  
1710: 56  2 55  0 56 56   56  1 56  0 56 56 288819.1170  -0.274 UNFITTD  288819.3918  
1711: 58  1 57  0 58 58   57  2 56  0 57 57 314286.9660   3.279 UNFITTD  314283.6864  
1712: 58  2 57  0 58 58   57  1 56  0 57 57 314286.9660   3.279 UNFITTD  314283.6864  
1713: 19  2 18  0 19 19   19  1 19  0 19 19  94291.1560   0.244 UNFITTD   94290.9120  
1714: 20  2 18  0 20 20   20  1 19  0 20 20  90745.9410   0.220 UNFITTD   90745.7201  
1715: 54  2 52  0 54 54   53  3 51  0 53 53 298421.0690   0.115 UNFITTD  298420.9534  
1716: 54  3 52  0 54 54   53  2 51  0 53 53 298421.0690   0.115 UNFITTD  298420.9534  
1717: 52  4 48  0 52 52   51  5 47  0 51 51 298421.0690  -0.707 UNFITTD  298421.7770  
1718: 52  5 48  0 52 52   51  4 47  0 51 51 298421.0690  -0.708 UNFITTD  298421.7770  
1719: 58  2 56  0 58 58   58  1 57  0 58 58 291289.0490  -0.236 UNFITTD  291289.2856  
1720: 58  3 56  0 58 58   58  2 57  0 58 58 291289.0490  -0.236 UNFITTD  291289.2856  
1721: 59  2 57  0 59 59   59  1 58  0 59 59 296542.0400  -0.198 UNFITTD  296542.2382  
1722: 59  3 57  0 59 59   59  2 58  0 59 59 296542.0400  -0.198 UNFITTD  296542.2382  
1723: 45 14 31  0 45 45   44 14 30  0 44 44 296542.0400  -0.197 UNFITTD  296542.2378  
1724: 60  2 58  0 60 60   60  1 59  0 60 60 301794.2630  -0.443 UNFITTD  301794.7069  
1725: 60  3 58  0 60 60   60  2 59  0 60 60 301794.2630  -0.443 UNFITTD  301794.7069  
1726:  8  3  5  0  8  8    7  2  6  0  7  7  89405.5293   0.405 UNFITTD   89405.1237  
1727: 20  3 18  0 20 20   20  2 19  0 20 20  90842.1750   0.207 UNFITTD   90841.9679  
1728: 21  3 18  0 21 21   21  2 19  0 21 21  85926.7821   0.243 UNFITTD   85926.5384  
1729: 51  3 48  0 51 51   50  4 47  0 50 50 287852.5370  -0.360 UNFITTD  287852.8975  
1730: 51  4 48  0 51 51   50  3 47  0 50 50 287852.5370  -0.360 UNFITTD  287852.8975  
1731: 52  3 49  0 52 52   51  4 48  0 51 51 293132.4270   1.149 UNFITTD  293131.2778  
1732: 52  4 49  0 52 52   51  3 48  0 51 51 293132.4270   1.149 UNFITTD  293131.2778  
1733: 52  3 49  0 52 52   52  2 50  0 52 52 251463.3880   0.757 UNFITTD  251462.6304  
1734: 52  4 49  0 52 52   52  3 50  0 52 52 251463.3880   0.757 UNFITTD  251462.6304  
1735: 53  3 50  0 53 53   52  4 49  0 52 52 298409.1230  -0.476 UNFITTD  298409.5998  
1736: 53  4 50  0 53 53   52  3 49  0 52 52 298409.1230  -0.476 UNFITTD  298409.5998  
1737: 54  3 51  0 54 54   53  4 50  0 53 53 303687.5740  -0.277 UNFITTD  303687.8515  
1738: 54  4 51  0 54 54   53  3 50  0 53 53 303687.5740  -0.277 UNFITTD  303687.8515  
1739: 55  3 52  0 55 55   55  2 53  0 55 55 267263.5350   0.153 UNFITTD  267263.3816  
1740: 55  4 52  0 55 55   55  3 53  0 55 55 267263.5350   0.153 UNFITTD  267263.3816  
1741: 56  3 53  0 56 56   55  4 52  0 55 55 314243.9790  -0.120 UNFITTD  314244.0996  
1742: 56  4 53  0 56 56   55  3 52  0 55 55 314243.9790  -0.120 UNFITTD  314244.0996  
1743: 62  3 59  0 62 62   62  2 60  0 62 62 304096.8460  -0.297 UNFITTD  304097.1437  
1744: 62  4 59  0 62 62   62  3 60  0 62 62 304096.8460  -0.297 UNFITTD  304097.1437  
1745: 64  3 61  0 64 64   64  2 62  0 64 64 314613.0370  -0.486 UNFITTD  314613.5233  
1746: 64  4 61  0 64 64   64  3 62  0 64 64 314613.0370  -0.486 UNFITTD  314613.5233  
1747:  8  4  5  0  8  8    7  3  4  0  7  7  92615.8772   0.272 UNFITTD   92615.6048  
1748: 21  4 18  0 21 21   21  3 19  0 21 21  86705.1857   0.171 UNFITTD   86705.0140  
1749: 22  4 19  0 22 22   22  3 20  0 22 22  92056.9350   0.243 UNFITTD   92056.6914  
1750: 51  4 47  0 51 51   50  5 46  0 50 50 293145.6750  -0.203 UNFITTD  293145.8780  
1751: 51  5 47  0 51 51   50  4 46  0 50 50 293145.6750  -0.203 UNFITTD  293145.8782  
1752: 54  4 50  0 54 54   54  3 51  0 54 54 253457.0820   1.400 UNFITTD  253455.6814  
1753: 54  5 50  0 54 54   54  4 51  0 54 54 253457.0820   1.400 UNFITTD  253455.6814  
1754: 55  4 51  0 55 55   54  5 50  0 54 54 314249.1710  -0.798 UNFITTD  314249.9693  
1755: 55  5 51  0 55 55   54  4 50  0 54 54 314249.1710  -0.798 UNFITTD  314249.9693  
1756: 55  4 51  0 55 55   55  3 52  0 55 55 258740.3810   0.751 UNFITTD  258739.6291  
1757: 55  5 51  0 55 55   55  4 52  0 55 55 258740.3810   0.751 UNFITTD  258739.6291  
1758: 56  4 52  0 56 56   56  3 53  0 56 56 264022.1850   0.539 UNFITTD  264021.6455  
1759: 56  5 52  0 56 56   56  4 53  0 56 56 264022.1850   0.539 UNFITTD  264021.6455  
1760: 56  4 52  0 56 56   55  5 51  0 55 55 319525.8060  -0.309 UNFITTD  319526.1160  
1761: 56  5 52  0 56 56   55  4 51  0 55 55 319525.8060  -0.309 UNFITTD  319526.1160  
1762: 58  4 54  0 58 58   58  3 55  0 58 58 274580.6320   0.328 UNFITTD  274580.3039  
1763: 58  5 54  0 58 58   58  4 55  0 58 58 274580.6320   0.328 UNFITTD  274580.3039  
1764: 59  4 55  0 59 59   59  3 56  0 59 59 279857.3860   0.252 UNFITTD  279857.1333  
1765: 59  5 55  0 59 59   59  4 56  0 59 59 279857.3860   0.252 UNFITTD  279857.1333  
1766: 60  4 56  0 60 60   60  3 57  0 60 60 285132.5990   0.191 UNFITTD  285132.4077  
1767: 60  5 56  0 60 60   60  4 57  0 60 60 285132.5990   0.191 UNFITTD  285132.4077  
1768: 61  4 57  0 61 61   61  3 58  0 61 61 290406.3330   0.130 UNFITTD  290406.2021  
1769: 61  5 57  0 61 61   61  4 58  0 61 61 290406.3330   0.130 UNFITTD  290406.2021  
1770: 65  4 61  0 65 65   65  3 62  0 65 65 311487.7590  -0.115 UNFITTD  311487.8748  
1771: 65  5 61  0 65 65   65  4 62  0 65 65 311487.7590  -0.115 UNFITTD  311487.8748  
1772: 48 18 30  0 48 48   47 18 29  0 47 47 311487.7590  -0.436 UNFITTD  311488.1958  
1773: 48 18 31  0 48 48   47 18 30  0 47 47 311487.7590   0.071 UNFITTD  311487.6875  
1774: 66  4 62  0 66 66   66  3 63  0 66 66 316754.9210  -0.276 UNFITTD  316755.1972  
1775: 66  5 62  0 66 66   66  4 63  0 66 66 316754.9210  -0.276 UNFITTD  316755.1972  
1776: 23  5 19  0 23 23   23  4 20  0 23 23  87489.2510   0.160 UNFITTD   87489.0905  
1777: 51  5 46  0 51 51   50  6 45  0 50 50 298474.1820  -0.204 UNFITTD  298474.3865  
1778: 51  6 46  0 51 51   50  5 45  0 50 50 298474.1820  -0.209 UNFITTD  298474.3913  
1779: 52  5 47  0 52 52   51  6 46  0 51 51 303745.3930  -0.350 UNFITTD  303745.7430  
1780: 52  6 47  0 52 52   51  5 46  0 51 51 303745.3930  -0.352 UNFITTD  303745.7454  
1781: 53  5 48  0 53 53   52  6 47  0 52 52 309016.8030  -0.726 UNFITTD  309017.5292  
1782: 53  6 48  0 53 53   52  5 47  0 52 52 309016.8030  -0.727 UNFITTD  309017.5304  
1783: 54  5 49  0 54 54   54  4 50  0 54 54 244589.4600  -5.513 UNFITTD  244594.9736  
1784: 54  6 49  0 54 54   54  5 50  0 54 54 244589.4600  -5.513 UNFITTD  244594.9738  
1785: 58  5 53  0 58 58   58  4 54  0 58 58 265825.1000   1.009 UNFITTD  265824.0908  
1786: 58  6 53  0 58 58   58  5 54  0 58 58 265825.1000   1.009 UNFITTD  265824.0909  
1787: 61  5 56  0 61 61   61  4 57  0 61 61 281716.1670   0.600 UNFITTD  281715.5664  
1788: 61  6 56  0 61 61   61  5 57  0 61 61 281716.1670   0.600 UNFITTD  281715.5664  
1789: 63  5 58  0 63 63   63  4 59  0 63 63 292298.2300   0.442 UNFITTD  292297.7874  
1790: 63  6 58  0 63 63   63  5 59  0 63 63 292298.2300   0.442 UNFITTD  292297.7874  
1791: 64  5 59  0 64 64   64  4 60  0 64 64 297586.0090   0.364 UNFITTD  297585.6445  
1792: 64  6 59  0 64 64   64  5 60  0 64 64 297586.0090   0.364 UNFITTD  297585.6445  
1793: 65  5 60  0 65 65   65  4 61  0 65 65 302871.7720   0.295 UNFITTD  302871.4761  
1794: 65  6 60  0 65 65   65  5 61  0 65 65 302871.7720   0.295 UNFITTD  302871.4761  
1795: 66  5 61  0 66 66   66  4 62  0 66 66 308155.5960   0.217 UNFITTD  308155.3789  
1796: 66  6 61  0 66 66   66  5 62  0 66 66 308155.5960   0.217 UNFITTD  308155.3789  
1797: 67  5 62  0 67 67   67  4 63  0 67 67 313437.5960   0.153 UNFITTD  313437.4423  
1798: 67  6 62  0 67 67   67  5 63  0 67 67 313437.5960   0.153 UNFITTD  313437.4423  
1799: 51  6 45  0 51 51   50  7 44  0 50 50 303857.3810  -0.148 UNFITTD  303857.5292  
1800: 51  7 45  0 51 51   50  6 44  0 50 50 303857.3810  -0.252 UNFITTD  303857.6333  
1801: 52  6 46  0 52 52   51  7 45  0 51 51 309120.5800  -0.264 UNFITTD  309120.8443  
1802: 52  7 46  0 52 52   51  6 45  0 51 51 309120.5800  -0.318 UNFITTD  309120.8986  
1803: 53  6 47  0 53 53   52  7 46  0 52 52 314384.7820  -0.453 UNFITTD  314385.2358  
1804: 53  7 47  0 53 53   52  6 46  0 52 52 314384.7820  -0.482 UNFITTD  314385.2641  
1805: 54  6 48  0 54 54   53  7 47  0 53 53 319649.6900  -0.883 UNFITTD  319650.5739  
1806: 54  7 48  0 54 54   53  6 47  0 53 53 319649.6900  -0.898 UNFITTD  319650.5885  
1807: 62  6 56  0 62 62   62  5 57  0 62 62 278042.2830   1.218 UNFITTD  278041.0644  
1808: 62  7 56  0 62 62   62  6 57  0 62 62 278042.2830   1.218 UNFITTD  278041.0644  
1809: 63  6 57  0 63 63   63  5 58  0 63 63 283359.6970   1.092 UNFITTD  283358.6044  
1810: 63  7 57  0 63 63   63  6 58  0 63 63 283359.6970   1.092 UNFITTD  283358.6044  
1811: 64  6 58  0 64 64   64  5 59  0 64 64 288673.6900   0.977 UNFITTD  288672.7123  
1812: 64  7 58  0 64 64   64  6 59  0 64 64 288673.6900   0.977 UNFITTD  288672.7123  
1813: 66  6 60  0 66 66   66  5 61  0 66 66 299292.2080   0.824 UNFITTD  299291.3835  
1814: 66  7 60  0 66 66   66  6 61  0 66 66 299292.2080   0.824 UNFITTD  299291.3835  
1815: 67  6 61  0 67 67   67  5 62  0 67 67 304597.0210   0.736 UNFITTD  304596.2844  
1816: 67  7 61  0 67 67   67  6 62  0 67 67 304597.0210   0.736 UNFITTD  304596.2844  
1817: 68  6 62  0 68 68   68  5 63  0 68 68 309899.0950   0.663 UNFITTD  309898.4314  
1818: 68  7 62  0 68 68   68  6 63  0 68 68 309899.0950   0.663 UNFITTD  309898.4314  
1819: 38  7 31  0 38 38   37  8 30  0 37 37 240244.4630   0.145 UNFITTD  240244.3171  
1820: 39  7 32  0 39 39   38  7 31  0 38 38 246993.4430   0.625 UNFITTD  246992.8172  
1821: 42  7 36  0 42 42   41  7 35  0 41 41 256569.7630  -0.181 UNFITTD  256569.9444  
1822: 48  7 42  0 48 48   47  6 41  0 47 47 288076.4560   0.169 UNFITTD  288076.2860  
1823: 50  7 44  0 50 50   49  6 43  0 49 49 298595.4190  -0.215 UNFITTD  298595.6346  
1824: 50  7 43  0 50 50   49  8 42  0 49 49 304076.5980  -0.121 UNFITTD  304076.7194  
1825: 51  7 44  0 51 51   50  8 43  0 50 50 309323.6250  -0.190 UNFITTD  309323.8159  
1826: 52  7 45  0 52 52   51  8 44  0 51 51 314573.0910  -0.231 UNFITTD  314573.3221  
1827: 61  7 54  0 61 61   61  6 55  0 61 61 263359.2120  -0.441 UNFITTD  263359.6537  
1828: 61  8 54  0 61 61   61  7 55  0 61 61 263359.2120  -0.442 UNFITTD  263359.6546  
1829: 68  7 61  0 68 68   68  6 62  0 68 68 300788.7480   1.362 UNFITTD  300787.3856  
1830: 68  8 61  0 68 68   68  7 62  0 68 68 300788.7480   1.362 UNFITTD  300787.3856  
1831: 69  7 62  0 69 69   69  6 63  0 69 69 306117.3120   1.274 UNFITTD  306116.0373  
1832: 69  8 62  0 69 69   69  7 63  0 69 69 306117.3120   1.274 UNFITTD  306116.0373  
1833: 10  8  3  0 10 10   10  7  4  0 10 10  92439.3820   0.107 UNFITTD   92439.2750  
1834: 10  8  2  0 10 10   10  7  3  0 10 10  92439.3820   0.178 UNFITTD   92439.2039  
1835: 15  8  7  0 15 15   15  7  8  0 15 15  91179.7460   0.134 UNFITTD   91179.6120  
1836: 29  8 22  0 29 29   28  9 19  0 28 28  90877.2118   0.095 UNFITTD   90877.1163  
1837: 40 14 26  0 40 40   39 15 25  0 39 39  90877.2118   0.472 UNFITTD   90876.7394  
1838: 37  8 29  0 37 37   36  8 28  0 36 36 245882.5600  -0.192 UNFITTD  245882.7520  
1839: 38  8 31  0 38 38   37  7 30  0 37 37 243067.3360   0.127 UNFITTD  243067.2080  
1840: 38  8 31  0 38 38   37  8 30  0 37 37 241312.0100   0.152 UNFITTD  241311.8576  
1841: 40  8 32  0 40 40   39  9 31  0 39 39 254260.3540   0.360 UNFITTD  254259.9934  
1842: 51  8 44  0 51 51   50  7 43  0 50 50 309325.4420  -0.166 UNFITTD  309325.6085  
1843: 51  8 43  0 51 51   50  9 42  0 50 50 314910.8550  -0.171 UNFITTD  314911.0265  
1844: 53  8 46  0 53 53   52  7 45  0 52 52 319824.8940  -0.662 UNFITTD  319825.5568  
1845: 62  8 54  0 62 62   62  7 55  0 62 62 258977.7300   0.753 UNFITTD  258976.9764  
1846: 62  9 54  0 62 62   62  8 55  0 62 62 258977.7300   0.743 UNFITTD  258976.9861  
1847: 67  8 60  0 67 67   67  7 61  0 67 67 295456.1320   1.409 UNFITTD  295454.7229  
1848: 68  8 60  0 68 68   68  7 61  0 68 68 291334.7230   2.325 UNFITTD  291332.3978  
1849: 68  9 60  0 68 68   68  8 61  0 68 68 291334.7230   2.324 UNFITTD  291332.3980  
1850: 69  8 61  0 69 69   69  7 62  0 69 69 296703.2610   2.171 UNFITTD  296701.0891  
1851: 69  9 61  0 69 69   69  8 62  0 69 69 296703.2610   2.171 UNFITTD  296701.0892  
1852: 28  9 20  0 28 28   27  8 19  0 27 27 269626.7340   0.149 UNFITTD  269626.5845  
1853: 30  9 22  0 30 30   29  8 21  0 29 29 270723.5630   0.180 UNFITTD  270723.3824  
1854: 40  9 32  0 40 40   39  8 31  0 39 39 262366.2630  -0.247 UNFITTD  262366.5101  
1855: 40  9 31  0 40 40   39 10 30  0 39 39 244366.7940   0.140 UNFITTD  244366.6533  
1856: 43  9 34  0 43 43   42  9 33  0 42 42 281614.3970  -0.147 UNFITTD  281614.5444  
1857: 46  9 37  0 46 46   45 10 36  0 45 45 293386.2520   0.294 UNFITTD  293385.9571  
1858: 51  9 43  0 51 51   50  8 42  0 50 50 314935.5980  -0.163 UNFITTD  314935.7617  
1859: 41 10 32  0 41 41   40  9 31  0 40 40 285223.3540  -0.489 UNFITTD  285223.8437  
1860: 41 10 32  0 41 41   40 10 31  0 40 40 267679.1440  -0.393 UNFITTD  267679.5376  
1861: 42 10 33  0 42 42   41  9 32  0 41 41 285500.9870   0.357 UNFITTD  285500.6291  
1862: 43 10 33  0 43 43   42 11 32  0 42 42 256940.4910   0.212 UNFITTD  256940.2786  
1863: 15 11  5  0 15 15   14 11  4  0 14 14  95592.1340  -0.187 UNFITTD   95592.3211  
1864: 15 11  4  0 15 15   14 11  3  0 14 14  95592.1340  -0.187 UNFITTD   95592.3211  
1865: 37 11 26  0 37 37   36 11 25  0 36 36 246346.3940   0.163 UNFITTD  246346.2306  
1866: 43 11 32  0 43 43   43 10 33  0 43 43  83321.9650   0.142 UNFITTD   83321.8228  
1867: 44 11 33  0 44 44   44 10 34  0 44 44  89739.6300  -3.598 UNFITTD   89743.2287  
1868: 44 11 34  0 44 44   43 10 33  0 43 43 314624.2320   0.781 UNFITTD  314623.4507  
1869: 45 11 35  0 45 45   44 10 34  0 44 44 313184.7750  -3.337 UNFITTD  313188.1128  
1870: 45 11 35  0 45 45   44 11 34  0 44 44 294502.9500  -0.173 UNFITTD  294503.1231  
1871: 45 11 34  0 45 45   44 12 33  0 44 44 250419.6120   0.538 UNFITTD  250419.0739  
1872: 46 11 36  0 46 46   45 10 35  0 45 45 313135.6620  -0.216 UNFITTD  313135.8784  
1873: 48 11 37  0 48 48   47 12 36  0 47 47 295857.9500   0.246 UNFITTD  295857.7038  
1874: 48 11 38  0 48 48   47 10 37  0 47 47 316750.4700  -0.160 UNFITTD  316750.6306  
1875: 49 11 38  0 49 49   48 12 37  0 48 48 307546.1880   0.250 UNFITTD  307545.9375  
1876: 50 11 39  0 50 50   49 12 38  0 49 49 317568.3450   0.189 UNFITTD  317568.1552  
1877: 43 12 31  0 43 43   43 11 32  0 43 43  88541.3410  -0.133 UNFITTD   88541.4748  
1878: 44 12 33  0 44 44   43 12 32  0 43 43 290800.5140  -0.156 UNFITTD  290800.6703  
1879: 46 12 34  0 46 46   46 11 35  0 46 46  85885.8140   0.655 UNFITTD   85885.1589  
1880: 47 12 36  0 47 47   46 12 35  0 46 46 309687.0110  -0.438 UNFITTD  309687.4498  
1881: 47 12 35  0 47 47   47 11 36  0 47 47  90240.9830  -1.132 UNFITTD   90242.1157  
1882: 48 12 36  0 48 48   47 13 35  0 47 47 256550.4060   0.420 UNFITTD  256549.9856  
1883: 48 12 36  0 48 48   48 11 37  0 48 48  97075.6677  -0.889 UNFITTD   97076.5572  
1884: 14 13  2  0 14 14   13 12  1  0 13 13 243411.6870   0.203 UNFITTD  243411.4836  
1885: 14 13  1  0 14 14   13 12  2  0 13 13 243411.6870   0.203 UNFITTD  243411.4836  
1886: 38 13 26  0 38 38   37 14 23  0 37 37  90641.4210  -0.420 UNFITTD   90641.8417  
1887: 38 13 25  0 38 38   37 14 24  0 37 37  90853.0420  -0.205 UNFITTD   90853.2479  
1888: 38 13 25  0 38 38   37 13 24  0 37 37 248165.3670  -0.189 UNFITTD  248165.5563  
1889: 46 13 34  0 46 46   45 13 33  0 45 45 304252.2130  -0.478 UNFITTD  304252.6915  
1890: 47 13 34  0 47 47   47 12 35  0 47 47  94746.9380  -0.161 UNFITTD   94747.1000  
1891: 49 13 36  0 49 49   49 12 37  0 49 49  90539.3785   8.458 UNFITTD   90530.9198  
1892: 50 13 37  0 50 50   50 12 38  0 50 50  92433.5507  -1.772 UNFITTD   92435.3230  
1893: 50 13 37  0 50 50   49 14 36  0 49 49 241192.5730  -0.729 UNFITTD  241193.3025  
1894: 37 14 23  0 37 37   36 14 22  0 36 36 240058.6220  -1.371 UNFITTD  240059.9935  
1895: 40 14 27  0 40 40   39 15 24  0 39 39  90801.2210   0.124 UNFITTD   90801.0964  
1896: 45 14 32  0 45 45   44 14 31  0 44 44 295901.8980  -0.123 UNFITTD  295902.0213  
1897: 46 14 33  0 46 46   45 14 32  0 45 45 303016.3590  -0.192 UNFITTD  303016.5510  
1898: 45 15 31  0 45 45   44 15 30  0 44 44 294297.0490  -0.174 UNFITTD  294297.2234  
1899: 46 15 32  0 46 46   45 15 31  0 45 45 301347.0090  -0.227 UNFITTD  301347.2362  
1900: 47 15 33  0 47 47   46 15 32  0 46 46 308434.1720  -0.429 UNFITTD  308434.6014  
1901: 40 16 25  0 40 40   39 16 24  0 39 39 258774.5440   0.284 UNFITTD  258774.2595  
1902: 40 16 24  0 40 40   39 16 23  0 39 39 258774.5440   0.045 UNFITTD  258774.4986  
1903: 43 16 28  0 43 43   42 16 27  0 42 42 279199.8860   0.486 UNFITTD  279199.3996  
1904: 47 16 31  0 47 47   46 16 30  0 46 46 306917.6380  -0.215 UNFITTD  306917.8532  
1905: 47 16 32  0 47 47   46 16 31  0 46 46 306885.9750  -0.546 UNFITTD  306886.5219  
1906: 45 17 28  0 45 45   44 17 27  0 44 44 291926.3540   0.856 UNFITTD  291925.4975  
1907: 47 17 30  0 47 47   46 17 29  0 46 46 305651.6310   0.473 UNFITTD  305651.1576  
1908: 47 17 31  0 47 47   46 17 30  0 46 46 305648.3160   0.188 UNFITTD  305648.1276  
1909: 46 18 29  0 46 46   47 15 32  0 47 47 265072.9110  -0.502 UNFITTD  265073.4135  
1910: 44 19 25  0 44 44   43 19 24  0 43 43 283694.4210   0.152 UNFITTD  283694.2687  
1911: 44 19 26  0 44 44   43 19 25  0 43 43 283694.4210   0.153 UNFITTD  283694.2673  
1912: 45 19 27  0 45 45   44 19 26  0 44 44 290395.6810   0.288 UNFITTD  290395.3923  
1913: 45 19 26  0 45 45   44 19 25  0 44 44 290395.6810   0.285 UNFITTD  290395.3956  
1914: 46 19 28  0 46 46   45 19 27  0 45 45 297116.5670   0.418 UNFITTD  297116.1481  
1915: 46 19 27  0 46 46   45 19 26  0 45 45 297116.5670   0.411 UNFITTD  297116.1556  
1916: 39 20 20  0 39 39   38 20 19  0 38 38 250093.9310   0.563 UNFITTD  250093.3674  
1917: 39 20 19  0 39 39   38 20 18  0 38 38 250093.9310   0.563 UNFITTD  250093.3674  
1918: 40 20 20  0 40 40   39 20 19  0 39 39 256677.6920  -0.128 UNFITTD  256677.8210  
1919: 40 20 21  0 40 40   39 20 20  0 39 39 256677.6920  -0.128 UNFITTD  256677.8210  
1920: 41 20 22  0 41 41   40 20 21  0 40 40 263276.0470  -0.139 UNFITTD  263276.1863  
1921: 41 20 21  0 41 41   40 20 20  0 40 40 263276.0470  -0.139 UNFITTD  263276.1863  
1922: 43 20 23  0 43 43   42 20 22  0 42 42 276516.6390  -0.140 UNFITTD  276516.7792  
1923: 43 20 24  0 43 43   42 20 23  0 42 42 276516.6390  -0.140 UNFITTD  276516.7792  
1924: 44 20 25  0 44 44   43 20 24  0 43 43 283160.0040  -0.138 UNFITTD  283160.1430  
1925: 44 20 24  0 44 44   43 20 23  0 43 43 283160.0040  -0.139 UNFITTD  283160.1430  
1926: 45 20 25  0 45 45   44 20 24  0 44 44 289819.5730  -0.125 UNFITTD  289819.6986  
1927: 45 20 26  0 45 45   44 20 25  0 44 44 289819.5730  -0.125 UNFITTD  289819.6985  
1928: 46 20 27  0 46 46   45 20 26  0 45 45 296495.9740  -0.129 UNFITTD  296496.1040  
1929: 46 20 26  0 46 46   45 20 25  0 45 45 296495.9740  -0.130 UNFITTD  296496.1044  
1930: 29 21  9  0 29 29   29 20 10  0 29 29 252504.2150  -0.124 UNFITTD  252504.3398  
1931: 29 21  8  0 29 29   29 20  9  0 29 29 252504.2150  -0.124 UNFITTD  252504.3398  
1932: 31 21 11  0 31 31   31 20 12  0 31 31 252211.2690  -0.184 UNFITTD  252211.4537  
1933: 31 21 10  0 31 31   31 20 11  0 31 31 252211.2690  -0.184 UNFITTD  252211.4537  
1934: 32 21 11  0 32 32   32 20 12  0 32 32 252042.2690  -0.195 UNFITTD  252042.4642  
1935: 32 21 12  0 32 32   32 20 13  0 32 32 252042.2690  -0.195 UNFITTD  252042.4642  
1936: 33 21 12  0 33 33   33 20 13  0 33 33 251856.8040  -0.241 UNFITTD  251857.0454  
1937: 33 21 13  0 33 33   33 20 14  0 33 33 251856.8040  -0.241 UNFITTD  251857.0454  
1938: 34 21 13  0 34 34   34 20 14  0 34 34 251653.8070  -0.279 UNFITTD  251654.0860  
1939: 34 21 14  0 34 34   34 20 15  0 34 34 251653.8070  -0.279 UNFITTD  251654.0860  
1940: 35 21 15  0 35 35   35 20 16  0 35 35 251432.0780  -0.343 UNFITTD  251432.4215  
1941: 35 21 14  0 35 35   35 20 15  0 35 35 251432.0780  -0.343 UNFITTD  251432.4215  
1942: 38 21 18  0 38 38   38 20 19  0 38 38 250642.1490  -0.516 UNFITTD  250642.6650  
1943: 38 21 17  0 38 38   38 20 18  0 38 38 250642.1490  -0.516 UNFITTD  250642.6650  
1944: 39 21 19  0 39 39   39 20 20  0 39 39 250332.7030  -0.619 UNFITTD  250333.3224  
1945: 39 21 18  0 39 39   39 20 19  0 39 39 250332.7030  -0.619 UNFITTD  250333.3224  
1946: 41 21 21  0 41 41   40 21 20  0 40 40 262914.0590  -0.247 UNFITTD  262914.3064  
1947: 41 21 20  0 41 41   40 21 19  0 40 40 262914.0590  -0.247 UNFITTD  262914.3064  
1948: 42 21 21  0 42 42   42 20 22  0 42 42 249246.6700   0.660 UNFITTD  249246.0096  
1949: 42 21 22  0 42 42   42 20 23  0 42 42 249246.6700   0.660 UNFITTD  249246.0096  
1950: 43 21 22  0 43 43   42 21 21  0 42 42 276095.3850  -0.276 UNFITTD  276095.6619  
1951: 43 21 23  0 43 43   42 21 22  0 42 42 276095.3850  -0.276 UNFITTD  276095.6619  
1952: 45 21 25  0 45 45   45 20 26  0 45 45 247882.0900  -1.399 UNFITTD  247883.4900  
1953: 45 21 24  0 45 45   45 20 25  0 45 45 247882.0900  -1.399 UNFITTD  247883.4897  
1954: 45 21 24  0 45 45   44 21 23  0 44 44 289331.4940  -0.307 UNFITTD  289331.8013  
1955: 45 21 25  0 45 45   44 21 24  0 44 44 289331.4940  -0.307 UNFITTD  289331.8013  
1956: 46 21 26  0 46 46   46 20 27  0 46 46 247357.4790  -1.583 UNFITTD  247359.0625  
1957: 46 21 25  0 46 46   46 20 26  0 46 46 247357.4790  -1.582 UNFITTD  247359.0618  
1958: 47 21 26  0 47 47   46 21 25  0 46 46 302626.4840  -0.333 UNFITTD  302626.8172  
1959: 47 21 27  0 47 47   46 21 26  0 46 46 302626.4840  -0.333 UNFITTD  302626.8172  
1960: 49 21 29  0 49 49   48 21 28  0 48 48 315984.9580  -0.321 UNFITTD  315985.2799  
1961: 49 21 28  0 49 49   48 21 27  0 48 48 315984.9580  -0.322 UNFITTD  315985.2802  
1962: 29 22  8  0 29 29   29 21  9  0 29 29 264988.6590  -0.174 UNFITTD  264988.8332  
1963: 29 22  7  0 29 29   29 21  8  0 29 29 264988.6590  -0.174 UNFITTD  264988.8332  
1964: 30 22  9  0 30 30   30 21 10  0 30 30 264867.4720  -0.220 UNFITTD  264867.6924  
1965: 30 22  8  0 30 30   30 21  9  0 30 30 264867.4720  -0.220 UNFITTD  264867.6924  
1966: 31 22 10  0 31 31   31 21 11  0 31 31 264733.8580  -0.298 UNFITTD  264734.1568  
1967: 31 22  9  0 31 31   31 21 10  0 31 31 264733.8580  -0.298 UNFITTD  264734.1568  
1968: 32 22 11  0 32 32   32 21 12  0 32 32 264586.9970  -0.367 UNFITTD  264587.3649  
1969: 32 22 10  0 32 32   32 21 11  0 32 32 264586.9970  -0.367 UNFITTD  264587.3649  
1970: 33 22 11  0 33 33   33 21 12  0 33 33 264425.9270  -0.489 UNFITTD  264426.4167  
1971: 33 22 12  0 33 33   33 21 13  0 33 33 264425.9270  -0.489 UNFITTD  264426.4167  
1972: 34 22 12  0 34 34   34 21 13  0 34 34 264249.8640  -0.508 UNFITTD  264250.3725  
1973: 34 22 13  0 34 34   34 21 14  0 34 34 264249.8640  -0.508 UNFITTD  264250.3725  
1974: 35 22 13  0 35 35   35 21 14  0 35 35 264057.5340  -0.716 UNFITTD  264058.2500  
1975: 35 22 14  0 35 35   35 21 15  0 35 35 264057.5340  -0.716 UNFITTD  264058.2500  
1976: 36 22 14  0 36 36   36 21 15  0 36 36 263848.1750  -0.847 UNFITTD  263849.0226  
1977: 36 22 15  0 36 36   36 21 16  0 36 36 263848.1750  -0.847 UNFITTD  263849.0226  
1978: 37 22 16  0 37 37   37 21 17  0 37 37 263620.6050  -1.011 UNFITTD  263621.6161  
1979: 37 22 15  0 37 37   37 21 16  0 37 37 263620.6050  -1.011 UNFITTD  263621.6161  
1980: 38 22 17  0 38 38   37 22 16  0 37 37 242989.8880  -0.365 UNFITTD  242990.2531  
1981: 38 22 16  0 38 38   37 22 15  0 37 37 242989.8880  -0.365 UNFITTD  242990.2531  
1982: 39 22 18  0 39 39   39 21 19  0 39 39 263106.3640  -1.348 UNFITTD  263107.7127  
1983: 39 22 17  0 39 39   39 21 18  0 39 39 263106.3640  -1.348 UNFITTD  263107.7127  
1984: 40 22 19  0 40 40   40 21 20  0 40 40 262817.2350  -1.565 UNFITTD  262818.8007  
1985: 40 22 18  0 40 40   40 21 19  0 40 40 262817.2350  -1.565 UNFITTD  262818.8007  
1986: 41 22 19  0 41 41   40 22 18  0 40 40 262601.8940  -0.482 UNFITTD  262602.3763  
1987: 41 22 20  0 41 41   40 22 19  0 40 40 262601.8940  -0.482 UNFITTD  262602.3763  
1988: 41 22 20  0 41 41   41 21 21  0 41 41 262505.0890  -1.781 UNFITTD  262506.8707  
1989: 41 22 19  0 41 41   41 21 20  0 41 41 262505.0890  -1.781 UNFITTD  262506.8707  
1990: 42 22 21  0 42 42   41 22 20  0 41 41 269161.5730  -0.488 UNFITTD  269162.0619  
1991: 42 22 20  0 42 42   41 22 19  0 41 41 269161.5730  -0.488 UNFITTD  269162.0619  
1992: 42 22 20  0 42 42   42 21 21  0 42 42 262170.3110  -0.245 UNFITTD  262170.5565  
1993: 42 22 21  0 42 42   42 21 22  0 42 42 262170.3110  -0.245 UNFITTD  262170.5565  
1994: 43 22 22  0 43 43   42 22 21  0 42 42 275732.9970  -0.527 UNFITTD  275733.5248  
1995: 43 22 21  0 43 43   42 22 20  0 42 42 275732.9970  -0.527 UNFITTD  275733.5248  
1996: 44 22 23  0 44 44   44 21 24  0 44 44 261416.4230  -2.518 UNFITTD  261418.9412  
1997: 44 22 22  0 44 44   44 21 23  0 44 44 261416.4230  -2.518 UNFITTD  261418.9412  
1998: 45 22 23  0 45 45   44 22 22  0 44 44 288912.8130  -0.564 UNFITTD  288913.3778  
1999: 45 22 24  0 45 45   44 22 23  0 44 44 288912.8130  -0.564 UNFITTD  288913.3778  
2000: 46 22 25  0 46 46   46 21 26  0 46 46 260548.4300  -3.020 UNFITTD  260551.4506  
2001: 46 22 24  0 46 46   46 21 25  0 46 46 260548.4300  -3.020 UNFITTD  260551.4506  
2002: 46 22 24  0 46 46   45 22 23  0 45 45 295522.0300  -0.579 UNFITTD  295522.6093  
2003: 46 22 25  0 46 46   45 22 24  0 45 45 295522.0300  -0.579 UNFITTD  295522.6093  
2004: 47 22 25  0 47 47   46 22 24  0 46 46 302144.6920  -0.612 UNFITTD  302145.3043  
2005: 47 22 26  0 47 47   46 22 25  0 46 46 302144.6920  -0.612 UNFITTD  302145.3043  
2006: 47 22 26  0 47 47   47 21 27  0 47 47 260066.5890  -3.348 UNFITTD  260069.9378  
2007: 47 22 25  0 47 47   47 21 26  0 47 47 260066.5890  -3.348 UNFITTD  260069.9377  
2008: 48 22 27  0 48 48   48 21 28  0 48 48 259550.4470  -3.616 UNFITTD  259554.0636  
2009: 48 22 26  0 48 48   48 21 27  0 48 48 259550.4470  -3.616 UNFITTD  259554.0634  
2010: 49 22 28  0 49 49   49 21 29  0 49 49 258997.8610  -3.925 UNFITTD  259001.7868  
2011: 49 22 27  0 49 49   49 21 28  0 49 49 258997.8610  -3.925 UNFITTD  259001.7863  
2012: 50 22 28  0 50 50   50 21 29  0 50 50 258406.7000  -4.225 UNFITTD  258410.9254  
2013: 50 22 29  0 50 50   50 21 30  0 50 50 258406.7000  -4.226 UNFITTD  258410.9266  
2014: 33 23 11  0 33 33   33 22 12  0 33 33 276958.5860   0.446 UNFITTD  276958.1396  
2015: 33 23 10  0 33 33   33 22 11  0 33 33 276958.5860   0.446 UNFITTD  276958.1396  
2016: 34 23 12  0 34 34   34 22 13  0 34 34 276804.8320   0.627 UNFITTD  276804.2048  
2017: 34 23 11  0 34 34   34 22 12  0 34 34 276804.8320   0.627 UNFITTD  276804.2048  
2018: 35 23 12  0 35 35   35 22 13  0 35 35 276637.1250   0.799 UNFITTD  276636.3255  
2019: 35 23 13  0 35 35   35 22 14  0 35 35 276637.1250   0.799 UNFITTD  276636.3255  
2020: 36 23 14  0 36 36   36 22 15  0 36 36 276454.6800   1.052 UNFITTD  276453.6274  
2021: 36 23 13  0 36 36   36 22 14  0 36 36 276454.6800   1.052 UNFITTD  276453.6274  
2022: 37 23 15  0 37 37   37 22 16  0 37 37 276256.5390   1.340 UNFITTD  276255.1987  
2023: 37 23 14  0 37 37   37 22 15  0 37 37 276256.5390   1.340 UNFITTD  276255.1987  
2024: 40 23 17  0 40 40   40 22 18  0 40 40 275558.4030   2.603 UNFITTD  275555.7995  
2025: 40 23 18  0 40 40   40 22 19  0 40 40 275558.4030   2.603 UNFITTD  275555.7995  
2026: 41 23 18  0 41 41   41 22 19  0 41 41 275287.7140   3.216 UNFITTD  275284.4973  
2027: 41 23 19  0 41 41   41 22 20  0 41 41 275287.7140   3.216 UNFITTD  275284.4973  
2028: 41 23 19  0 41 41   40 23 18  0 40 40 262330.9190  -0.155 UNFITTD  262331.0741  
2029: 41 23 18  0 41 41   40 23 17  0 40 40 262330.9190  -0.155 UNFITTD  262331.0741  
2030: 42 23 19  0 42 42   41 23 18  0 41 41 268870.0610   0.239 UNFITTD  268869.8215  
2031: 42 23 20  0 42 42   41 23 19  0 41 41 268870.0610   0.239 UNFITTD  268869.8215  
2032: 43 23 20  0 43 43   42 23 19  0 42 42 275419.5320   0.378 UNFITTD  275419.1539  
2033: 43 23 21  0 43 43   42 23 20  0 42 42 275419.5320   0.378 UNFITTD  275419.1539  
2034: 44 23 22  0 44 44   43 23 21  0 43 43 281979.9380   0.531 UNFITTD  281979.4070  
2035: 44 23 21  0 44 44   43 23 20  0 43 43 281979.9380   0.531 UNFITTD  281979.4070  
2036: 46 23 23  0 46 46   45 23 22  0 45 45 295135.2280   1.148 UNFITTD  295134.0797  
2037: 46 23 24  0 46 46   45 23 23  0 45 45 295135.2280   1.148 UNFITTD  295134.0797  
2038: 47 23 24  0 47 47   46 23 23  0 46 46 301730.9380   1.702 UNFITTD  301729.2358  
2039: 47 23 25  0 47 47   46 23 24  0 46 46 301730.9380   1.702 UNFITTD  301729.2358  
2040: 30 24  6  0 30 30   30 23  7  0 30 30 289800.5230  -0.121 UNFITTD  289800.6444  
2041: 30 24  7  0 30 30   30 23  8  0 30 30 289800.5230  -0.121 UNFITTD  289800.6444  
2042: 31 24  7  0 31 31   31 23  8  0 31 31 289697.1930  -0.197 UNFITTD  289697.3908  
2043: 31 24  8  0 31 31   31 23  9  0 31 31 289697.1930  -0.197 UNFITTD  289697.3908  
2044: 32 24  9  0 32 32   32 23 10  0 32 32 289583.7300  -0.305 UNFITTD  289584.0353  
2045: 32 24  8  0 32 32   32 23  9  0 32 32 289583.7300  -0.305 UNFITTD  289584.0353  
2046: 33 24  9  0 33 33   33 23 10  0 33 33 289459.5670  -0.342 UNFITTD  289459.9095  
2047: 33 24 10  0 33 33   33 23 11  0 33 33 289459.5670  -0.342 UNFITTD  289459.9095  
2048: 34 24 10  0 34 34   34 23 11  0 34 34 289323.8650  -0.452 UNFITTD  289324.3179  
2049: 34 24 11  0 34 34   34 23 12  0 34 34 289323.8650  -0.452 UNFITTD  289324.3179  
2050: 35 24 12  0 35 35   35 23 13  0 35 35 289175.9610  -0.575 UNFITTD  289176.5369  
2051: 35 24 11  0 35 35   35 23 12  0 35 35 289175.9610  -0.575 UNFITTD  289176.5369  
2052: 36 24 12  0 36 36   36 23 13  0 36 36 289015.0800  -0.734 UNFITTD  289015.8140  
2053: 36 24 13  0 36 36   36 23 14  0 36 36 289015.0800  -0.734 UNFITTD  289015.8140  
2054: 37 24 13  0 37 37   37 23 14  0 37 37 288840.4720  -0.894 UNFITTD  288841.3662  
2055: 37 24 14  0 37 37   37 23 15  0 37 37 288840.4720  -0.894 UNFITTD  288841.3662  
2056: 38 24 14  0 38 38   38 23 15  0 38 38 288651.3240  -1.054 UNFITTD  288652.3781  
2057: 38 24 15  0 38 38   38 23 16  0 38 38 288651.3240  -1.054 UNFITTD  288652.3781  
2058: 39 24 15  0 39 39   38 24 14  0 38 38 249079.4640  -0.203 UNFITTD  249079.6680  
2059: 39 24 16  0 39 39   38 24 15  0 38 38 249079.4640  -0.203 UNFITTD  249079.6680  
2060: 44 24 21  0 44 44   43 24 20  0 43 43 281683.7750  -0.256 UNFITTD  281684.0313  
2061: 44 24 20  0 44 44   43 24 19  0 43 43 281683.7750  -0.256 UNFITTD  281684.0313  
2062: 46 24 22  0 46 46   45 24 21  0 45 45 294794.7210  -0.213 UNFITTD  294794.9347  
2063: 46 24 23  0 46 46   45 24 22  0 45 45 294794.7210  -0.213 UNFITTD  294794.9347  
2064: 47 24 24  0 47 47   47 23 25  0 47 47 286135.9570  -8.364 UNFITTD  286144.3212  
2065: 47 24 23  0 47 47   47 23 24  0 47 47 286135.9570  -8.364 UNFITTD  286144.3212  
2066: 47 24 24  0 47 47   46 24 23  0 46 46 301366.2130  -0.211 UNFITTD  301366.4249  
2067: 47 24 23  0 47 47   46 24 22  0 46 46 301366.2130  -0.211 UNFITTD  301366.4249  
2068: 48 24 25  0 48 48   47 24 24  0 47 47 307948.8730  -0.172 UNFITTD  307949.0452  
2069: 48 24 24  0 48 48   47 24 23  0 47 47 307948.8730  -0.172 UNFITTD  307949.0452  
2070: 30 25  5  0 30 30   30 24  6  0 30 30 302239.8780  -0.177 UNFITTD  302240.0557  
2071: 30 25  6  0 30 30   30 24  7  0 30 30 302239.8780  -0.177 UNFITTD  302240.0557  
2072: 31 25  7  0 31 31   31 24  8  0 31 31 302148.0050  -0.313 UNFITTD  302148.3185  
2073: 31 25  6  0 31 31   31 24  7  0 31 31 302148.0050  -0.313 UNFITTD  302148.3185  
2074: 32 25  7  0 32 32   32 24  8  0 32 32 302047.4980  -0.173 UNFITTD  302047.6717  
2075: 32 25  8  0 32 32   32 24  9  0 32 32 302047.4980  -0.173 UNFITTD  302047.6717  
2076: 33 25  9  0 33 33   33 24 10  0 33 33 301937.3130  -0.218 UNFITTD  301937.5316  
2077: 33 25  8  0 33 33   33 24  9  0 33 33 301937.3130  -0.218 UNFITTD  301937.5316  
2078: 34 25 10  0 34 34   34 24 11  0 34 34 301817.0140  -0.277 UNFITTD  301817.2917  
2079: 34 25  9  0 34 34   34 24 10  0 34 34 301817.0140  -0.277 UNFITTD  301817.2917  
2080: 35 25 11  0 35 35   35 24 12  0 35 35 301685.9690  -0.353 UNFITTD  301686.3224  
2081: 35 25 10  0 35 35   35 24 11  0 35 35 301685.9690  -0.353 UNFITTD  301686.3224  
2082: 36 25 11  0 36 36   36 24 12  0 36 36 301543.5210  -0.448 UNFITTD  301543.9696  
2083: 36 25 12  0 36 36   36 24 13  0 36 36 301543.5210  -0.448 UNFITTD  301543.9696  
2084: 37 25 12  0 37 37   37 24 13  0 37 37 301389.0250  -0.529 UNFITTD  301389.5542  
2085: 37 25 13  0 37 37   37 24 14  0 37 37 301389.0250  -0.529 UNFITTD  301389.5542  
2086: 38 25 13  0 38 38   37 25 12  0 37 37 242418.6500  -0.320 UNFITTD  242418.9707  
2087: 38 25 14  0 38 38   37 25 13  0 37 37 242418.6500  -0.320 UNFITTD  242418.9707  
2088: 38 25 13  0 38 38   38 24 14  0 38 38 301221.7290  -0.641 UNFITTD  301222.3707  
2089: 38 25 14  0 38 38   38 24 15  0 38 38 301221.7290  -0.641 UNFITTD  301222.3707  
2090: 39 25 15  0 39 39   39 24 16  0 39 39 301040.9070  -0.779 UNFITTD  301041.6862  
2091: 39 25 14  0 39 39   39 24 15  0 39 39 301040.9070  -0.779 UNFITTD  301041.6862  
2092: 40 25 16  0 40 40   39 25 15  0 39 39 255386.6570  -0.332 UNFITTD  255386.9893  
2093: 40 25 15  0 40 40   39 25 14  0 39 39 255386.6570  -0.332 UNFITTD  255386.9893  
2094: 40 25 15  0 40 40   40 24 16  0 40 40 300845.8230  -0.915 UNFITTD  300846.7388  
2095: 40 25 16  0 40 40   40 24 17  0 40 40 300845.8230  -0.915 UNFITTD  300846.7388  
2096: 41 25 17  0 41 41   41 24 18  0 41 41 300635.6630  -1.073 UNFITTD  300636.7366  
2097: 41 25 16  0 41 41   41 24 17  0 41 41 300635.6630  -1.073 UNFITTD  300636.7366  
2098: 42 25 17  0 42 42   42 24 18  0 42 42 300409.6110  -1.244 UNFITTD  300410.8556  
2099: 42 25 18  0 42 42   42 24 19  0 42 42 300409.6110  -1.244 UNFITTD  300410.8556  
2100: 43 25 19  0 43 43   43 24 20  0 43 43 300166.7920  -1.446 UNFITTD  300168.2381  
2101: 43 25 18  0 43 43   43 24 19  0 43 43 300166.7920  -1.446 UNFITTD  300168.2381  
2102: 44 25 19  0 44 44   44 24 20  0 44 44 299906.3200  -1.670 UNFITTD  299907.9906  
2103: 44 25 20  0 44 44   44 24 21  0 44 44 299906.3200  -1.670 UNFITTD  299907.9906  
2104: 48 25 24  0 48 48   47 25 23  0 47 47 307608.0050  -0.541 UNFITTD  307608.5466  
2105: 48 25 23  0 48 48   47 25 22  0 47 47 307608.0050  -0.541 UNFITTD  307608.5466  
2106: 32 26  6  0 32 32   32 25  7  0 32 32 314492.3190  -1.466 UNFITTD  314493.7857  
2107: 32 26  7  0 32 32   32 25  8  0 32 32 314492.3190  -1.466 UNFITTD  314493.7857  
2108: 37 26 12  0 37 37   37 25 13  0 37 37 313906.4390  -0.504 UNFITTD  313906.9434  
2109: 37 26 11  0 37 37   37 25 12  0 37 37 313906.4390  -0.504 UNFITTD  313906.9434  
2110: 38 26 13  0 38 38   38 25 14  0 38 38 313757.4990  -0.615 UNFITTD  313758.1142  
2111: 38 26 12  0 38 38   38 25 13  0 38 38 313757.4990  -0.615 UNFITTD  313758.1142  
2112: 39 26 13  0 39 39   39 25 14  0 39 39 313596.6210  -0.738 UNFITTD  313597.3598  
2113: 39 26 14  0 39 39   39 25 15  0 39 39 313596.6210  -0.738 UNFITTD  313597.3598  
2114: 40 26 15  0 40 40   40 25 16  0 40 40 313423.1400  -0.877 UNFITTD  313424.0176  
2115: 40 26 14  0 40 40   40 25 15  0 40 40 313423.1400  -0.877 UNFITTD  313424.0176  
2116: 41 26 15  0 41 41   41 25 16  0 41 41 313236.3810  -1.019 UNFITTD  313237.4002  
2117: 41 26 16  0 41 41   41 25 17  0 41 41 313236.3810  -1.019 UNFITTD  313237.4002  
2118: 42 26 16  0 42 42   42 25 17  0 42 42 313035.6120  -1.182 UNFITTD  313036.7942  
2119: 42 26 17  0 42 42   42 25 18  0 42 42 313035.6120  -1.182 UNFITTD  313036.7942  
2120: 43 26 18  0 43 43   43 25 19  0 43 43 312820.0720  -1.386 UNFITTD  312821.4588  
2121: 43 26 17  0 43 43   43 25 18  0 43 43 312820.0720  -1.386 UNFITTD  312821.4588  
2122: 44 26 18  0 44 44   44 25 19  0 44 44 312589.0510  -1.573 UNFITTD  312590.6246  
2123: 44 26 19  0 44 44   44 25 20  0 44 44 312589.0510  -1.573 UNFITTD  312590.6246  
2124: 45 26 19  0 45 45   45 25 20  0 45 45 312341.6730  -1.818 UNFITTD  312343.4916  
2125: 45 26 20  0 45 45   45 25 21  0 45 45 312341.6730  -1.818 UNFITTD  312343.4916  
2126: 47 26 21  0 47 47   47 25 22  0 47 47 311794.6670  -2.300 UNFITTD  311796.9674  
2127: 47 26 22  0 47 47   47 25 23  0 47 47 311794.6670  -2.300 UNFITTD  311796.9674  
2128: 48 26 22  0 48 48   48 25 23  0 48 48 311493.2050  -2.603 UNFITTD  311495.8081  
2129: 48 26 23  0 48 48   48 25 24  0 48 48 311493.2050  -2.603 UNFITTD  311495.8081  
2130: 49 26 23  0 49 49   49 25 24  0 49 49 311171.9070  -2.902 UNFITTD  311174.8092  
2131: 49 26 24  0 49 49   49 25 25  0 49 49 311171.9070  -2.902 UNFITTD  311174.8092  
2132: 51  0 51  2 51 51   50  1 50  2 50 50 272066.4780   0.308 UNFITTD  272066.1699  
2133: 52  0 52  2 52 52   51  1 51  2 51 51 277345.4660  -1.212 UNFITTD  277346.6783  
2134: 53  0 53  2 53 53   52  1 52  2 52 52 282627.4280   0.395 UNFITTD  282627.0327  
2135: 19  1 18  2 19 19   19  0 19  2 19 19  94154.7390   0.150 UNFITTD   94154.5889  
2136: 47  1 46  2 47 47   47  0 47  2 47 47 241252.7640  -0.560 UNFITTD  241253.3241  
2137: 48  1 47  2 48 48   48  0 48  2 48 48 246498.4830  -0.535 UNFITTD  246499.0181  
2138: 51  1 51  2 51 51   50  0 50  2 50 50 272066.4780   0.308 UNFITTD  272066.1699  
2139: 51  1 50  2 51 51   51  0 51  2 51 51 262233.7350  -0.711 UNFITTD  262234.4466  
2140: 51  1 50  2 51 51   50  2 49  2 50 50 277311.1910   0.147 UNFITTD  277311.0433  
2141: 52  1 52  2 52 52   51  0 51  2 51 51 277345.4660  -1.212 UNFITTD  277346.6783  
2142: 52  1 51  2 52 52   51  2 50  2 51 51 282591.7730   0.483 UNFITTD  282591.2892  
2143: 53  1 53  2 53 53   52  0 52  2 52 52 282627.4280   0.395 UNFITTD  282627.0327  
2144: 55  1 54  2 55 55   54  2 53  2 54 54 298431.7840   0.669 UNFITTD  298431.1145  
2145: 55  1 54  2 55 55   55  0 55  2 55 55 283210.0470  -1.309 UNFITTD  283211.3564  
2146: 56  1 55  2 56 56   55  2 54  2 55 55 303710.9190   0.178 UNFITTD  303710.7404  
2147: 47  2 46  2 47 47   47  1 47  2 47 47 241252.7640  -0.560 UNFITTD  241253.3241  
2148: 48  2 47  2 48 48   48  1 48  2 48 48 246498.4830  -0.535 UNFITTD  246499.0181  
2149: 50  2 48  2 50 50   50  1 49  2 50 50 248919.7730  -0.563 UNFITTD  248920.3365  
2150: 51  2 50  2 51 51   50  1 49  2 50 50 277311.1910   0.147 UNFITTD  277311.0433  
2151: 51  2 49  2 51 51   51  1 50  2 51 51 254171.0440  -0.572 UNFITTD  254171.6168  
2152: 51  2 50  2 51 51   51  1 51  2 51 51 262233.7350  -0.711 UNFITTD  262234.4466  
2153: 52  2 51  2 52 52   51  1 50  2 51 51 282591.7730   0.483 UNFITTD  282591.2892  
2154: 52  2 50  2 52 52   51  3 49  2 51 51 287842.2510   0.269 UNFITTD  287841.9814  
2155: 52  2 50  2 52 52   52  1 51  2 52 52 259421.5320  -0.776 UNFITTD  259422.3089  
2156: 53  2 51  2 53 53   52  3 50  2 52 52 293122.1520   0.638 UNFITTD  293121.5139  
2157: 53  2 51  2 53 53   53  1 52  2 53 53 264671.9480  -0.489 UNFITTD  264672.4374  
2158: 54  2 52  2 54 54   53  3 51  2 53 53 298403.4810   2.565 UNFITTD  298400.9155  
2159: 55  2 54  2 55 55   54  1 53  2 54 54 298431.7840   0.669 UNFITTD  298431.1145  
2160: 55  2 54  2 55 55   55  1 55  2 55 55 283210.0470  -1.309 UNFITTD  283211.3564  
2161: 56  2 55  2 56 56   55  1 54  2 55 55 303710.9190   0.178 UNFITTD  303710.7404  
2162: 57  2 55  2 57 57   56  3 54  2 56 56 314239.2900   1.010 UNFITTD  314238.2799  
2163: 58  2 56  2 58 58   57  3 55  2 57 57 319517.5000   0.395 UNFITTD  319517.1044  
2164: 59  2 57  2 59 59   59  1 58  2 59 59 296161.1490  -1.338 UNFITTD  296162.4870  
2165: 60  2 58  2 60 60   60  1 59  2 60 60 301407.9620  -1.230 UNFITTD  301409.1928  
2166: 23  3 20  2 23 23   23  2 21  2 23 23  97027.1788  -0.195 UNFITTD   97027.3739  
2167: 50  3 48  2 50 50   50  2 49  2 50 50 248919.7730  -0.563 UNFITTD  248920.3365  
2168: 51  3 49  2 51 51   51  2 50  2 51 51 254171.0440  -0.572 UNFITTD  254171.6168  
2169: 51  3 48  2 51 51   51  2 49  2 51 51 245862.9590  -0.549 UNFITTD  245863.5089  
2170: 52  3 50  2 52 52   51  2 49  2 51 51 287842.2510   0.269 UNFITTD  287841.9814  
2171: 52  3 49  2 52 52   51  4 48  2 51 51 293105.3160   0.197 UNFITTD  293105.1180  
2172: 52  3 49  2 52 52   52  2 50  2 52 52 251126.1190  -0.526 UNFITTD  251126.6455  
2173: 52  3 50  2 52 52   52  2 51  2 52 52 259421.5320  -0.776 UNFITTD  259422.3089  
2174: 53  3 51  2 53 53   53  2 52  2 53 53 264671.9480  -0.489 UNFITTD  264672.4374  
2175: 53  3 51  2 53 53   52  2 50  2 52 52 293122.1520   0.638 UNFITTD  293121.5139  
2176: 53  3 50  2 53 53   52  4 49  2 52 52 298383.8450   0.378 UNFITTD  298383.4668  
2177: 54  3 52  2 54 54   53  2 51  2 53 53 298403.4810   2.565 UNFITTD  298400.9155  
2178: 54  3 51  2 54 54   53  4 50  2 53 53 303662.5100   0.762 UNFITTD  303661.7479  
2179: 56  3 53  2 56 56   55  4 52  2 55 55 314218.6850   0.621 UNFITTD  314218.0634  
2180: 56  3 53  2 56 56   56  2 54  2 56 56 272165.8060  -2.154 UNFITTD  272167.9604  
2181: 57  3 54  2 57 57   56  4 53  2 56 56 319495.8400  -0.237 UNFITTD  319496.0778  
2182: 57  3 55  2 57 57   56  2 54  2 56 56 314239.2900   1.010 UNFITTD  314238.2799  
2183: 58  3 56  2 58 58   57  2 55  2 57 57 319517.5000   0.395 UNFITTD  319517.1044  
2184: 59  3 57  2 59 59   59  2 58  2 59 59 296161.1490  -1.338 UNFITTD  296162.4870  
2185: 60  3 58  2 60 60   60  2 59  2 60 60 301407.9620  -1.230 UNFITTD  301409.1928  
2186: 41  4 37  2 41 41   40  5 36  2 40 40 240369.1860   0.327 UNFITTD  240368.8590  
2187: 45  4 41  2 45 45   44  5 40  2 44 44 261462.4410   0.452 UNFITTD  261461.9888  
2188: 49  4 45  2 49 49   48  5 44  2 48 48 282562.2940   0.268 UNFITTD  282562.0258  
2189: 51  4 48  2 51 51   51  3 49  2 51 51 245862.9590  -0.549 UNFITTD  245863.5089  
2190: 52  4 49  2 52 52   52  3 50  2 52 52 251126.1190  -0.526 UNFITTD  251126.6455  
2191: 52  4 49  2 52 52   51  3 48  2 51 51 293105.3160   0.197 UNFITTD  293105.1180  
2192: 52  4 48  2 52 52   51  5 47  2 51 51 298389.6110   0.175 UNFITTD  298389.4352  
2193: 52  4 48  2 52 52   52  3 49  2 52 52 242547.0260  -0.541 UNFITTD  242547.5673  
2194: 53  4 49  2 53 53   53  3 50  2 53 53 247828.9610  -0.628 UNFITTD  247829.5896  
2195: 53  4 50  2 53 53   52  3 49  2 52 52 298383.8450   0.378 UNFITTD  298383.4668  
2196: 54  4 50  2 54 54   54  3 51  2 54 54 253108.5840  -0.877 UNFITTD  253109.4615  
2197: 54  4 51  2 54 54   53  3 50  2 53 53 303662.5100   0.762 UNFITTD  303661.7479  
2198: 55  4 51  2 55 55   55  3 52  2 55 55 258385.2750  -2.038 UNFITTD  258387.3139  
2199: 55  4 51  2 55 55   54  5 50  2 54 54 314218.6850   0.882 UNFITTD  314217.8026  
2200: 56  4 53  2 56 56   55  3 52  2 55 55 314218.6850   0.621 UNFITTD  314218.0634  
2201: 56  4 53  2 56 56   56  3 54  2 56 56 272165.8060  -2.154 UNFITTD  272167.9604  
2202: 57  4 54  2 57 57   56  3 53  2 56 56 319495.8400  -0.237 UNFITTD  319496.0778  
2203: 57  4 53  2 57 57   57  3 54  2 57 57 268936.2000  -1.225 UNFITTD  268937.4252  
2204: 22  5 18  2 22 22   22  4 19  2 22 22  82241.7044   0.129 UNFITTD   82241.5745  
2205: 41  5 37  2 41 41   40  4 36  2 40 40 240369.1860   0.156 UNFITTD  240369.0297  
2206: 45  5 40  2 45 45   44  6 39  2 44 44 266821.1760   0.247 UNFITTD  266820.9288  
2207: 45  5 41  2 45 45   44  4 40  2 44 44 261462.4410   0.440 UNFITTD  261462.0003  
2208: 49  5 45  2 49 49   48  4 44  2 48 48 282562.2940   0.267 UNFITTD  282562.0265  
2209: 50  5 45  2 50 50   49  6 44  2 49 49 293165.3170   0.471 UNFITTD  293164.8454  
2210: 52  5 48  2 52 52   51  4 47  2 51 51 298389.6110   0.175 UNFITTD  298389.4353  
2211: 52  5 47  2 52 52   51  6 46  2 51 51 303707.3340   0.137 UNFITTD  303707.1961  
2212: 52  5 48  2 52 52   52  4 49  2 52 52 242547.0260  -0.541 UNFITTD  242547.5673  
2213: 53  5 49  2 53 53   53  4 50  2 53 53 247828.9610  -0.628 UNFITTD  247829.5897  
2214: 54  5 50  2 54 54   54  4 51  2 54 54 253108.5840  -0.877 UNFITTD  253109.4615  
2215: 54  5 49  2 54 54   53  6 48  2 53 53 314251.6510   0.355 UNFITTD  314251.2952  
2216: 55  5 51  2 55 55   54  4 50  2 54 54 314218.6850   0.882 UNFITTD  314217.8026  
2217: 55  5 50  2 55 55   55  4 51  2 55 55 249555.3240  -0.992 UNFITTD  249556.3170  
2218: 55  5 51  2 55 55   55  4 52  2 55 55 258385.2750  -2.038 UNFITTD  258387.3139  
2219: 55  5 50  2 55 55   54  6 49  2 54 54 319524.4340   0.582 UNFITTD  319523.8513  
2220: 56  5 51  2 56 56   56  4 52  2 56 56 254857.1700  -1.810 UNFITTD  254858.9805  
2221: 57  5 53  2 57 57   57  4 54  2 57 57 268936.2000  -1.225 UNFITTD  268937.4252  
2222: 28  6 22  2 28 28   28  5 23  2 28 28  82531.4483   0.169 UNFITTD   82531.2785  
2223: 39  6 33  2 39 39   38  7 32  2 38 38 240752.2040  -0.476 UNFITTD  240752.6805  
2224: 40  6 34  2 40 40   39  7 33  2 39 39 246013.7510   0.289 UNFITTD  246013.4611  
2225: 44  6 38  2 44 44   43  7 37  2 43 43 267012.7310   0.166 UNFITTD  267012.5649  
2226: 46  6 40  2 46 46   45  7 39  2 45 45 277517.3310  -0.225 UNFITTD  277517.5564  
2227: 47  6 41  2 47 47   46  7 40  2 46 46 282772.2490  -0.858 UNFITTD  282773.1078  
2228: 48  6 42  2 48 48   47  7 41  2 47 47 288030.8030   0.230 UNFITTD  288030.5720  
2229: 49  6 43  2 49 49   48  7 42  2 48 48 293290.0490   0.267 UNFITTD  293289.7812  
2230: 50  6 45  2 50 50   49  5 44  2 49 49 293165.3170   0.461 UNFITTD  293164.8551  
2231: 50  6 44  2 50 50   49  7 43  2 49 49 298550.7210   0.165 UNFITTD  298550.5560  
2232: 51  6 45  2 51 51   50  7 44  2 50 50 303812.8450   0.123 UNFITTD  303812.7219  
2233: 52  6 46  2 52 52   51  7 45  2 51 51 309076.2510   0.133 UNFITTD  309076.1177  
2234: 52  6 47  2 52 52   51  5 46  2 51 51 303707.3340   0.135 UNFITTD  303707.1986  
2235: 53  6 47  2 53 53   52  7 46  2 52 52 314340.8100   0.212 UNFITTD  314340.5977  
2236: 54  6 49  2 54 54   53  5 48  2 53 53 314251.6510   0.355 UNFITTD  314251.2959  
2237: 54  6 48  2 54 54   53  7 47  2 53 53 319606.3340   0.302 UNFITTD  319606.0316  
2238: 55  6 50  2 55 55   55  5 51  2 55 55 249555.3240  -0.993 UNFITTD  249556.3171  
2239: 55  6 50  2 55 55   54  5 49  2 54 54 319524.4340   0.582 UNFITTD  319523.8516  
2240: 56  6 51  2 56 56   56  5 52  2 56 56 254857.1700  -1.810 UNFITTD  254858.9805  
2241: 38  7 31  2 38 38   37  8 30  2 37 37 240171.3910   0.192 UNFITTD  240171.1988  
2242: 39  7 32  2 39 39   38  7 31  2 38 38 246946.9660  -0.151 UNFITTD  246947.1175  
2243: 39  7 33  2 39 39   38  6 32  2 38 38 240920.1120  -0.662 UNFITTD  240920.7745  
2244: 41  7 35  2 41 41   40  7 34  2 40 40 251284.7190   0.259 UNFITTD  251284.4591  
2245: 45  7 38  2 45 45   44  8 37  2 44 44 277822.4240   0.177 UNFITTD  277822.2465  
2246: 46  7 39  2 46 46   45  8 38  2 45 45 283061.3840   0.459 UNFITTD  283060.9240  
2247: 46  7 39  2 46 46   45  7 38  2 45 45 283084.9520   0.280 UNFITTD  283084.6715  
2248: 46  7 40  2 46 46   45  6 39  2 45 45 277519.6510  -0.472 UNFITTD  277520.1231  
2249: 47  7 41  2 47 47   46  6 40  2 46 46 282773.9670  -0.515 UNFITTD  282774.4825  
2250: 48  7 41  2 48 48   47  7 40  2 47 47 293574.1870  27.767 UNFITTD  293546.4199  
2251: 48  7 42  2 48 48   47  6 41  2 47 47 288031.7020   0.397 UNFITTD  288031.3042  
2252: 48  7 41  2 48 48   47  8 40  2 47 47 293566.6450  27.562 UNFITTD  293539.0823  
2253: 49  7 43  2 49 49   48  6 42  2 48 48 293290.0490  -0.120 UNFITTD  293290.1692  
2254: 51  7 44  2 51 51   50  8 43  2 50 50 309273.3030   0.367 UNFITTD  309272.9351  
2255: 52  7 45  2 52 52   51  8 44  2 51 51 314522.7080   0.188 UNFITTD  314522.5192  
2256: 53  7 47  2 53 53   52  6 46  2 52 52 314340.8100   0.183 UNFITTD  314340.6268  
2257: 54  7 48  2 54 54   53  6 47  2 53 53 319606.3340   0.287 UNFITTD  319606.0467  
2258: 57  7 50  2 57 57   57  6 51  2 57 57 241479.3900  -1.125 UNFITTD  241480.5158  
2259: 59  7 52  2 59 59   59  6 53  2 59 59 252238.0960  -3.231 UNFITTD  252241.3279  
2260: 24  8 16  2 24 24   23  7 17  2 23 23 245214.5280  -0.196 UNFITTD  245214.7249  
2261: 37  8 29  2 37 37   36  8 28  2 36 36 245845.8860  -1.538 UNFITTD  245847.4241  
2262: 39  8 32  2 39 39   38  7 31  2 38 38 247598.5290  -0.154 UNFITTD  247598.6832  
2263: 40  8 32  2 40 40   39  9 31  2 39 39 254140.7950  -0.311 UNFITTD  254141.1060  
2264: 40  8 33  2 40 40   39  7 32  2 39 39 252396.0770  -0.154 UNFITTD  252396.2311  
2265: 41  8 34  2 41 41   40  7 33  2 40 40 257351.6880  -0.176 UNFITTD  257351.8648  
2266: 42  8 35  2 42 42   41  7 34  2 41 41 262409.1880  -0.135 UNFITTD  262409.3236  
2267: 43  8 36  2 43 43   42  7 35  2 42 42 267531.8510  -0.141 UNFITTD  267531.9929  
2268: 44  8 37  2 44 44   43  7 36  2 43 43 272696.3910  -0.134 UNFITTD  272696.5251  
2269: 45  8 38  2 45 45   44  7 37  2 44 44 277888.1020  -0.126 UNFITTD  277888.2282  
2270: 45  8 37  2 45 45   44  9 36  2 44 44 283345.4310   0.143 UNFITTD  283345.2876  
2271: 46  8 39  2 46 46   45  8 38  2 45 45 283074.3150   0.142 UNFITTD  283074.1726  
2272: 46  8 38  2 46 46   45  9 37  2 45 45 288656.4140   0.253 UNFITTD  288656.1603  
2273: 47  8 39  2 47 47   46  9 38  2 46 46 293923.6750   0.521 UNFITTD  293923.1536  
2274: 47  8 39  2 47 47   46  8 38  2 46 46 294076.8810   0.296 UNFITTD  294076.5843  
2275: 48  8 41  2 48 48   47  8 40  2 47 47 293570.9110  27.792 UNFITTD  293543.1186  
2276: 48  8 41  2 48 48   47  7 40  2 47 47 293577.4870  27.030 UNFITTD  293550.4562  
2277: 51  8 43  2 51 51   50  9 42  2 50 50 314853.7450  -0.383 UNFITTD  314854.1284  
2278: 51  8 44  2 51 51   50  7 43  2 50 50 309275.0340   0.252 UNFITTD  309274.7812  
2279: 52  8 45  2 52 52   51  7 44  2 51 51 314523.6620   0.147 UNFITTD  314523.5146  
2280: 53  8 46  2 53 53   52  7 45  2 52 52 319775.0980   0.241 UNFITTD  319774.8564  
2281: 57  8 50  2 57 57   57  7 51  2 57 57 241479.3900  -1.139 UNFITTD  241480.5296  
2282: 59  8 51  2 59 59   59  7 52  2 59 59 242305.8610  -1.773 UNFITTD  242307.6341  
2283: 59  8 52  2 59 59   59  7 53  2 59 59 252238.0960  -3.235 UNFITTD  252241.3317  
2284: 60  8 52  2 60 60   60  7 53  2 60 60 247740.6360  -2.931 UNFITTD  247743.5680  
2285: 22  9 13  2 22 22   21  8 14  2 21 21 243355.7880   0.200 UNFITTD  243355.5873  
2286: 24  9 16  2 24 24   23  8 15  2 23 23 254140.7950   0.362 UNFITTD  254140.4321  
2287: 35  9 27  2 35 35   34  8 26  2 34 34 259565.7630  -0.129 UNFITTD  259565.8928  
2288: 36  9 27  2 36 36   35  9 26  2 35 35 246941.8620  -1.689 UNFITTD  246943.5518  
2289: 37  9 28  2 37 37   36  9 27  2 36 36 253277.7750   1.795 UNFITTD  253275.9793  
2290: 37  9 29  2 37 37   36  8 28  2 36 36 257316.4660  -0.145 UNFITTD  257316.6111  
2291: 38  9 29  2 38 38   38  8 30  2 38 38  90967.9110   0.247 UNFITTD   90967.6630  
2292: 38  9 30  2 38 38   37  8 29  2 37 37 257908.8100  -0.131 UNFITTD  257908.9410  
2293: 39  9 31  2 39 39   38  8 30  2 38 38 259651.5170  -0.128 UNFITTD  259651.6458  
2294: 40  9 32  2 40 40   39  8 31  2 39 39 262381.6430  -0.160 UNFITTD  262381.8033  
2295: 41  9 33  2 41 41   40  8 32  2 40 40 265885.0560  -0.173 UNFITTD  265885.2295  
2296: 42  9 34  2 42 42   41  8 33  2 41 41 269954.3350  -0.175 UNFITTD  269954.5101  
2297: 43  9 35  2 43 43   42  8 34  2 42 42 274418.1220  -0.181 UNFITTD  274418.3033  
2298: 44  9 36  2 44 44   43  8 35  2 43 43 279147.8670  -0.195 UNFITTD  279148.0625  
2299: 44  9 36  2 44 44   43  9 35  2 43 43 278402.5680  -0.182 UNFITTD  278402.7504  
2300: 45  9 36  2 45 45   44 10 35  2 44 44 287191.8200   0.194 UNFITTD  287191.6260  
2301: 45  9 37  2 45 45   44  8 36  2 44 44 284052.9680  -0.194 UNFITTD  284053.1626  
2302: 46  9 38  2 46 46   45  8 37  2 45 45 289072.1340  -0.195 UNFITTD  289072.3296  
2303: 47  9 39  2 47 47   46  8 38  2 46 46 294165.1520  -0.159 UNFITTD  294165.3118  
2304: 48  9 39  2 48 48   47 10 38  2 47 47 304578.2640   0.877 UNFITTD  304577.3861  
2305: 48  9 40  2 48 48   47  9 39  2 47 47 299217.9470   0.485 UNFITTD  299217.4610  
2306: 59  9 51  2 59 59   59  8 52  2 59 59 242305.8610  -1.840 UNFITTD  242307.7013  
2307: 60  9 52  2 60 60   60  8 53  2 60 60 247740.6360  -2.967 UNFITTD  247743.6039  
2308: 20 10 11  2 20 20   19  9 10  2 19 19 243911.4300  -0.139 UNFITTD  243911.5699  
2309: 26 10 16  2 26 26   25  9 17  2 25 25 280347.0510   0.199 UNFITTD  280346.8516  
2310: 33 10 23  2 33 33   33  9 24  2 33 33  85897.2178   0.502 UNFITTD   85896.7156  
2311: 37 10 28  2 37 37   38  6 33  2 38 38 275143.7360  -1.564 UNFITTD  275145.3005  
2312: 40 10 30  2 40 40   40  9 31  2 40 40  82109.6643   0.140 UNFITTD   82109.5243  
2313: 41 10 32  2 41 41   40  9 31  2 40 40 285365.3300  -0.191 UNFITTD  285365.5214  
2314: 41 10 31  2 41 41   41  9 32  2 41 41  89970.3647  -0.209 UNFITTD   89970.5745  
2315: 42 10 33  2 42 42   41  9 32  2 41 41 285598.9880  -0.227 UNFITTD  285599.2151  
2316: 43 10 34  2 43 43   42  9 33  2 42 42 287065.0240  -0.194 UNFITTD  287065.2186  
2317: 43 10 33  2 43 43   42 11 32  2 42 42 256519.0460  -1.263 UNFITTD  256520.3096  
2318: 44 10 34  2 44 44   43 10 33  2 43 43 295896.5640   1.549 UNFITTD  295895.0148  
2319: 44 10 35  2 44 44   43  9 34  2 43 43 289584.5110  -0.183 UNFITTD  289584.6949  
2320: 46 10 37  2 46 46   45  9 36  2 45 45 296879.6390  -0.272 UNFITTD  296879.9112  
2321: 46 10 36  2 46 46   45 11 35  2 45 45 291053.6660   2.381 UNFITTD  291051.2846  
2322: 47 10 37  2 47 47   46 10 36  2 46 46 308545.6380   0.144 UNFITTD  308545.4935  
2323: 47 10 38  2 47 47   46  9 37  2 46 46 301254.9100  -0.288 UNFITTD  301255.1984  
2324: 48 10 39  2 48 48   47 10 38  2 47 47 305081.8620   0.197 UNFITTD  305081.6644  
2325: 48 10 39  2 48 48   47  9 38  2 47 47 305918.5370  -0.270 UNFITTD  305918.8076  
2326: 49 10 40  2 49 49   48  9 39  2 48 48 310773.8550  -0.141 UNFITTD  310773.9960  
2327: 37 11 26  2 37 37   37 10 27  2 37 37  92974.0430  -0.184 UNFITTD   92974.2278  
2328: 38 11 27  2 38 38   38 10 28  2 38 38  87244.1517   1.417 UNFITTD   87242.7344  
2329: 38 11 28  2 38 38   37 11 27  2 37 37 250399.8550  -0.145 UNFITTD  250400.0002  
2330: 39 11 28  2 39 39   39 10 29  2 39 39  82360.2590   0.198 UNFITTD   82360.0603  
2331: 41 11 31  2 41 41   40 11 30  2 40 40 270288.9450   0.914 UNFITTD  270288.0306  
2332: 45 11 35  2 45 45   44 10 34  2 44 44 313365.0030   4.848 UNFITTD  313360.1544  
2333: 46 11 36  2 46 46   45 10 35  2 45 45 313252.5580  -4.226 UNFITTD  313256.7846  
2334: 47 11 37  2 47 47   46 11 36  2 46 46 305495.3440   0.204 UNFITTD  305495.1399  
2335: 48 11 37  2 48 48   47 12 36  2 47 47 295448.3970  -0.156 UNFITTD  295448.5537  
2336: 49 11 38  2 49 49   48 12 37  2 48 48 307207.3870  -2.034 UNFITTD  307209.4212  
2337: 50 11 39  2 50 50   49 12 38  2 49 49 317297.5580  -0.695 UNFITTD  317298.2530  
2338: 40 12 28  2 40 40   39 12 27  2 39 39 265345.8870  -0.174 UNFITTD  265346.0617  
2339: 41 12 30  2 41 41   40 12 29  2 40 40 270341.3500  -0.136 UNFITTD  270341.4869  
2340: 45 12 33  2 45 45   44 12 32  2 44 44 307313.4640  -0.943 UNFITTD  307314.4074  
2341: 47 12 35  2 47 47   47 11 36  2 47 47  89970.3647   1.324 UNFITTD   89969.0401  
2342: 48 12 37  2 48 48   47 12 36  2 47 47 315500.3850  -0.191 UNFITTD  315500.5764  
2343: 14 13  2  2 14 14   13 12  1  2 13 13 243332.1900   0.229 UNFITTD  243331.9602  
2344: 14 13  1  2 14 14   13 12  2  2 13 13 243332.1900   0.229 UNFITTD  243331.9602  
2345: 40 13 28  2 40 40   39 13 27  2 39 39 261956.2130  -0.329 UNFITTD  261956.5426  
2346: 47 13 34  2 47 47   47 12 35  2 47 47  94921.7300   2.522 UNFITTD   94919.2074  
2347: 50 13 37  2 50 50   50 12 38  2 50 50  92256.0430  -0.182 UNFITTD   92256.2255  
2348: 39 14 25  2 39 39   38 14 24  2 38 38 253687.6900  -0.852 UNFITTD  253688.5422  
2349: 39 14 26  2 39 39   38 14 25  2 38 38 253669.5450  -0.813 UNFITTD  253670.3581  
2350: 40 14 26  2 40 40   39 14 25  2 39 39 260624.5290  -0.350 UNFITTD  260624.8791  
2351: 40 14 27  2 40 40   39 14 26  2 39 39 260589.6340  -0.327 UNFITTD  260589.9618  
2352: 41 14 27  2 41 41   40 14 26  2 40 40 267613.9190  -0.158 UNFITTD  267614.0778  
2353: 44 14 31  2 44 44   43 14 30  2 43 43 288651.3240  -1.545 UNFITTD  288652.8699  
2354: 42 15 28  2 42 42   41 15 27  2 41 41 273251.5950  -0.145 UNFITTD  273251.7403  
2355: 42 15 27  2 42 42   41 15 26  2 41 41 273264.0280  -0.152 UNFITTD  273264.1804  
2356: 45 15 31  2 45 45   44 15 30  2 44 44 294149.4810  -0.396 UNFITTD  294149.8777  
2357: 46 15 32  2 46 46   45 15 31  2 45 45 301193.7470  -0.609 UNFITTD  301194.3565  
2358: 46 15 31  2 46 46   45 15 30  2 45 45 301340.3850  -0.615 UNFITTD  301341.0001  
2359: 47 15 32  2 47 47   46 15 31  2 46 46 308531.6830  -1.020 UNFITTD  308532.7031  
2360: 39 17 23  2 39 39   38 17 22  2 38 38 251284.7190  -0.303 UNFITTD  251285.0226  
2361: 39 17 22  2 39 39   38 17 21  2 38 38 251284.7190  -0.309 UNFITTD  251285.0287  
2362: 41 17 25  2 41 41   40 17 24  2 40 40 264691.7860   0.243 UNFITTD  264691.5426  
2363: 41 17 24  2 41 41   40 17 23  2 40 40 264691.7860   0.210 UNFITTD  264691.5755  
2364: 43 17 27  2 43 43   42 17 26  2 42 42 278189.6230   0.237 UNFITTD  278189.3851  
2365: 43 17 26  2 43 43   42 17 25  2 42 42 278189.6230   0.076 UNFITTD  278189.5468  
2366: 45 17 28  2 45 45   44 17 27  2 44 44 291789.8500   0.146 UNFITTD  291789.7030  
2367: 41 18 24  2 41 41   40 18 23  2 40 40 264088.1960   0.147 UNFITTD  264088.0482  
2368: 41 18 23  2 41 41   40 18 22  2 40 40 264088.1960   0.145 UNFITTD  264088.0500  
2369: 42 18 25  2 42 42   41 18 24  2 41 41 270773.2990   0.154 UNFITTD  270773.1448  
2370: 42 18 24  2 42 42   41 18 23  2 41 41 270773.2990   0.149 UNFITTD  270773.1492  
2371: 44 18 27  2 44 44   43 18 26  2 43 43 284204.7230   0.198 UNFITTD  284204.5248  
2372: 44 18 26  2 44 44   43 18 25  2 43 43 284204.7230   0.174 UNFITTD  284204.5481  
2373: 46 18 29  2 46 46   45 18 28  2 45 45 297724.7250   0.268 UNFITTD  297724.4566  
2374: 46 18 28  2 46 46   45 18 27  2 45 45 297724.7250   0.156 UNFITTD  297724.5684  
2375: 40 19 21  2 40 40   39 19 20  2 39 39 256960.2220   0.296 UNFITTD  256959.9251  
2376: 40 19 22  2 40 40   39 19 21  2 39 39 256960.2220   0.296 UNFITTD  256959.9251  
2377: 41 19 23  2 41 41   40 19 22  2 40 40 263587.3050   0.338 UNFITTD  263586.9666  
2378: 41 19 22  2 41 41   40 19 21  2 40 40 263587.3050   0.338 UNFITTD  263586.9667  
2379: 43 19 24  2 43 43   42 19 23  2 42 42 276891.5250   0.398 UNFITTD  276891.1260  
2380: 43 19 25  2 43 43   42 19 24  2 42 42 276891.5250   0.399 UNFITTD  276891.1255  
2381: 45 19 26  2 45 45   44 19 25  2 44 44 290267.3330   0.427 UNFITTD  290266.9058  
2382: 45 19 27  2 45 45   44 19 26  2 44 44 290267.3330   0.430 UNFITTD  290266.9026  
2383: 46 19 28  2 46 46   45 19 27  2 45 45 296984.1210   0.453 UNFITTD  296983.6677  
2384: 46 19 27  2 46 46   45 19 26  2 45 45 296984.1210   0.446 UNFITTD  296983.6750  
2385: 46 19 28  2 46 46   47 16 31  2 47 47 311304.6040   2.848 UNFITTD  311301.7552  
2386: 27 20  7  2 27 27   27 19  8  2 27 27 240204.6250   3.100 UNFITTD  240201.5240  
2387: 27 20  8  2 27 27   27 19  9  2 27 27 240204.6250   3.100 UNFITTD  240201.5240  
2388: 41 20 22  2 41 41   40 20 21  2 40 40 263164.4510  -0.251 UNFITTD  263164.7029  
2389: 41 20 21  2 41 41   40 20 20  2 40 40 263164.4510  -0.251 UNFITTD  263164.7029  
2390: 42 20 23  2 42 42   41 20 22  2 41 41 269773.6300  -0.394 UNFITTD  269774.0248  
2391: 42 20 22  2 42 42   41 20 21  2 41 41 269773.6300  -0.394 UNFITTD  269774.0248  
2392: 44 20 24  2 44 44   43 20 23  2 43 43 283037.2940  -0.724 UNFITTD  283038.0190  
2393: 44 20 25  2 44 44   43 20 24  2 43 43 283037.2940  -0.724 UNFITTD  283038.0189  
2394: 45 20 25  2 45 45   44 20 24  2 44 44 289692.9100  -0.976 UNFITTD  289693.8861  
2395: 45 20 26  2 45 45   44 20 25  2 44 44 289692.9100  -0.975 UNFITTD  289693.8860  
2396: 46 20 27  2 46 46   45 20 26  2 45 45 296365.1820  -1.343 UNFITTD  296366.5251  
2397: 46 20 26  2 46 46   45 20 25  2 45 45 296365.1820  -1.343 UNFITTD  296366.5255  
2398: 33 21 12  2 33 33   33 20 13  2 33 33 251793.1210   2.909 UNFITTD  251790.2117  
2399: 33 21 13  2 33 33   33 20 14  2 33 33 251793.1210   2.909 UNFITTD  251790.2117  
2400: 34 21 13  2 34 34   34 20 14  2 34 34 251588.4760   0.276 UNFITTD  251588.1993  
2401: 34 21 14  2 34 34   34 20 15  2 34 34 251588.4760   0.276 UNFITTD  251588.1993  
2402: 38 21 18  2 38 38   38 20 19  2 38 38 250582.2980   0.843 UNFITTD  250581.4542  
2403: 38 21 17  2 38 38   38 20 18  2 38 38 250582.2980   0.843 UNFITTD  250581.4542  
2404: 39 21 18  2 39 39   39 20 19  2 39 39 250274.6110   1.076 UNFITTD  250273.5347  
2405: 39 21 19  2 39 39   39 20 20  2 39 39 250274.6110   1.076 UNFITTD  250273.5347  
2406: 41 21 20  2 41 41   41 20 21  2 41 41 249581.7880   1.750 UNFITTD  249580.0376  
2407: 41 21 21  2 41 41   41 20 22  2 41 41 249581.7880   1.750 UNFITTD  249580.0376  
2408: 42 21 22  2 42 42   42 20 23  2 42 42 249193.4360   2.213 UNFITTD  249191.2229  
2409: 42 21 21  2 42 42   42 20 22  2 42 42 249193.4360   2.213 UNFITTD  249191.2229  
2410: 43 21 23  2 43 43   43 20 24  2 43 43 248774.8740   2.827 UNFITTD  248772.0464  
2411: 43 21 22  2 43 43   43 20 23  2 43 43 248774.8740   2.827 UNFITTD  248772.0463  
2412: 44 21 24  2 44 44   44 20 25  2 44 44 248324.2260   3.590 UNFITTD  248320.6359  
2413: 44 21 23  2 44 44   44 20 24  2 44 44 248324.2260   3.590 UNFITTD  248320.6358  
2414: 45 21 25  2 45 45   45 20 26  2 45 45 247839.5850   4.586 UNFITTD  247834.9990  
2415: 45 21 24  2 45 45   45 20 25  2 45 45 247839.5850   4.586 UNFITTD  247834.9987  
2416: 46 21 25  2 46 46   46 20 26  2 46 46 247318.9640   5.954 UNFITTD  247313.0095  
2417: 46 21 26  2 46 46   46 20 27  2 46 46 247318.9640   5.953 UNFITTD  247313.0101  
2418: 49 21 29  2 49 49   49 20 30  2 49 49 245508.2790   2.920 UNFITTD  245505.3585  
2419: 49 21 28  2 49 49   49 20 29  2 49 49 245508.2790   2.928 UNFITTD  245505.3501  
2420: 24 22  2  2 24 24   24 21  3  2 24 24 265359.6880  -0.206 UNFITTD  265359.8948  
2421: 24 22  3  2 24 24   24 21  4  2 24 24 265359.6880  -0.206 UNFITTD  265359.8948  
2422: 31 22  9  2 31 31   31 21 10  2 31 31 264661.4100   0.143 UNFITTD  264661.2666  
2423: 31 22 10  2 31 31   31 21 11  2 31 31 264661.4100   0.143 UNFITTD  264661.2666  
2424: 34 22 13  2 34 34   34 21 14  2 34 34 264179.9450   0.142 UNFITTD  264179.8027  
2425: 34 22 12  2 34 34   34 21 13  2 34 34 264179.9450   0.142 UNFITTD  264179.8027  
2426: 35 22 13  2 35 35   35 21 14  2 35 35 263988.7650   0.174 UNFITTD  263988.5902  
2427: 35 22 14  2 35 35   35 21 15  2 35 35 263988.7650   0.174 UNFITTD  263988.5902  
2428: 36 22 15  2 36 36   36 21 16  2 36 36 263780.5680   0.219 UNFITTD  263780.3487  
2429: 36 22 14  2 36 36   36 21 15  2 36 36 263780.5680   0.219 UNFITTD  263780.3487  
2430: 37 22 15  2 37 37   37 21 16  2 37 37 263554.3370   0.327 UNFITTD  263554.0091  
2431: 37 22 16  2 37 37   37 21 17  2 37 37 263554.3370   0.327 UNFITTD  263554.0091  
2432: 38 22 16  2 38 38   38 21 17  2 38 38 263308.8480   0.396 UNFITTD  263308.4520  
2433: 38 22 17  2 38 38   38 21 18  2 38 38 263308.7530   0.301 UNFITTD  263308.4520  
2434: 38 22 16  2 38 38   38 21 17  2 38 38 263308.7530   0.301 UNFITTD  263308.4520  
2435: 38 22 17  2 38 38   38 21 18  2 38 38 263308.8480   0.396 UNFITTD  263308.4520  
2436: 39 22 17  2 39 39   38 22 16  2 38 38 249414.9840   0.190 UNFITTD  249414.7934  
2437: 39 22 18  2 39 39   38 22 17  2 38 38 249414.9840   0.190 UNFITTD  249414.7934  
2438: 39 22 17  2 39 39   39 21 18  2 39 39 263043.0290   0.524 UNFITTD  263042.5044  
2439: 39 22 18  2 39 39   39 21 19  2 39 39 263043.0290   0.524 UNFITTD  263042.5044  
2440: 40 22 18  2 40 40   39 22 17  2 39 39 255949.3120   0.406 UNFITTD  255948.9056  
2441: 40 22 19  2 40 40   40 21 20  2 40 40 262755.5090   0.573 UNFITTD  262754.9358  
2442: 40 22 18  2 40 40   40 21 19  2 40 40 262755.5090   0.573 UNFITTD  262754.9358  
2443: 40 22 19  2 40 40   39 22 18  2 39 39 255949.3120   0.406 UNFITTD  255948.9056  
2444: 41 22 19  2 41 41   41 21 20  2 41 41 262445.1650   0.711 UNFITTD  262444.4540  
2445: 41 22 20  2 41 41   41 21 21  2 41 41 262445.1650   0.711 UNFITTD  262444.4540  
2446: 42 22 21  2 42 42   42 21 22  2 42 42 262110.5490   0.849 UNFITTD  262109.6997  
2447: 42 22 20  2 42 42   42 21 21  2 42 42 262110.5490   0.849 UNFITTD  262109.6997  
2448: 43 22 21  2 43 43   42 22 20  2 42 42 275618.8650   0.229 UNFITTD  275618.6357  
2449: 43 22 22  2 43 43   42 22 21  2 42 42 275618.8650   0.229 UNFITTD  275618.6357  
2450: 45 22 24  2 45 45   45 21 25  2 45 45 260946.4720   1.382 UNFITTD  260945.0898  
2451: 45 22 23  2 45 45   45 21 24  2 45 45 260946.4720   1.382 UNFITTD  260945.0898  
2452: 45 22 24  2 45 45   44 22 23  2 44 44 288792.0180   0.249 UNFITTD  288791.7685  
2453: 45 22 23  2 45 45   44 22 22  2 44 44 288792.0180   0.249 UNFITTD  288791.7685  
2454: 46 22 24  2 46 46   45 22 23  2 45 45 295397.7950   0.237 UNFITTD  295397.5580  
2455: 46 22 25  2 46 46   45 22 24  2 45 45 295397.7950   0.237 UNFITTD  295397.5580  
2456: 47 22 26  2 47 47   47 21 27  2 47 47 260020.7190   1.875 UNFITTD  260018.8440  
2457: 47 22 25  2 47 47   47 21 26  2 47 47 260020.7190   1.875 UNFITTD  260018.8439  
2458: 47 22 26  2 47 47   46 22 25  2 46 46 302017.0040   0.251 UNFITTD  302016.7528  
2459: 47 22 25  2 47 47   46 22 24  2 46 46 302017.0040   0.251 UNFITTD  302016.7528  
2460: 48 22 27  2 48 48   48 21 28  2 48 48 259507.5650   2.182 UNFITTD  259505.3829  
2461: 48 22 26  2 48 48   48 21 27  2 48 48 259507.5650   2.182 UNFITTD  259505.3827  
2462: 49 22 28  2 49 49   49 21 29  2 49 49 258958.2760   2.576 UNFITTD  258955.6996  
2463: 49 22 27  2 49 49   49 21 28  2 49 49 258958.2760   2.576 UNFITTD  258955.6991  
2464: 50 22 29  2 50 50   50 21 30  2 50 50 258370.6150   2.987 UNFITTD  258367.6272  
2465: 50 22 28  2 50 50   50 21 29  2 50 50 258370.6150   2.988 UNFITTD  258367.6260  
2466: 51 22 30  2 51 51   51 21 31  2 51 51 257742.3150   3.469 UNFITTD  257738.8454  
2467: 51 22 29  2 51 51   51 21 30  2 51 51 257742.3150   3.472 UNFITTD  257738.8428  
2468: 55 22 33  2 55 55   55 21 34  2 55 55 254770.1690   6.450 UNFITTD  254763.7190  
2469: 55 22 34  2 55 55   55 21 35  2 55 55 254770.1690   6.387 UNFITTD  254763.7814  
2470: 35 23 13  2 35 35   35 22 14  2 35 35 276562.1962   0.152 UNFITTD  276562.0432  
2471: 35 23 12  2 35 35   35 22 13  2 35 35 276562.1950   0.151 UNFITTD  276562.0432  
2472: 36 23 13  2 36 36   36 22 14  2 36 36 276380.4380   0.213 UNFITTD  276380.2246  
2473: 36 23 14  2 36 36   36 22 15  2 36 36 276380.4369   0.212 UNFITTD  276380.2246  
2474: 37 23 15  2 37 37   37 22 16  2 37 37 276183.0144   0.268 UNFITTD  276182.7455  
2475: 37 23 14  2 37 37   37 22 15  2 37 37 276183.0140   0.268 UNFITTD  276182.7455  
2476: 38 23 16  2 38 38   38 22 17  2 38 38 275968.9977   0.339 UNFITTD  275968.6587  
2477: 38 23 15  2 38 38   38 22 16  2 38 38 275968.9977   0.339 UNFITTD  275968.6587  
2478: 39 23 16  2 39 39   39 22 17  2 39 39 275737.4040   0.428 UNFITTD  275736.9751  
2479: 39 23 17  2 39 39   39 22 18  2 39 39 275737.4045   0.429 UNFITTD  275736.9751  
2480: 40 23 18  2 40 40   40 22 19  2 40 40 275487.1806   0.519 UNFITTD  275486.6612  
2481: 40 23 17  2 40 40   40 22 18  2 40 40 275487.1810   0.519 UNFITTD  275486.6612  
2482: 41 23 18  2 41 41   41 22 19  2 41 41 275217.2530   0.617 UNFITTD  275216.6359  
2483: 41 23 19  2 41 41   41 22 20  2 41 41 275217.2532   0.617 UNFITTD  275216.6359  
2484: 42 23 19  2 42 42   42 22 20  2 42 42 274926.5023   0.734 UNFITTD  274925.7675  
2485: 42 23 20  2 42 42   42 22 21  2 42 42 274926.5023   0.734 UNFITTD  274925.7675  
2486: 43 23 20  2 43 43   43 22 21  2 43 43 274613.7460   0.876 UNFITTD  274612.8698  
2487: 43 23 21  2 43 43   43 22 22  2 43 43 274613.7463   0.876 UNFITTD  274612.8698  
2488: 43 23 20  2 43 43   42 23 19  2 42 42 275306.1230   0.385 UNFITTD  275305.7379  
2489: 43 23 21  2 43 43   42 23 20  2 42 42 275306.1230   0.385 UNFITTD  275305.7379  
2490: 44 23 21  2 44 44   44 22 22  2 44 44 274277.7150   1.017 UNFITTD  274276.6979  
2491: 44 23 21  2 44 44   43 23 20  2 43 43 281863.1350   0.369 UNFITTD  281862.7650  
2492: 44 23 22  2 44 44   43 23 21  2 43 43 281863.1350   0.369 UNFITTD  281862.7650  
2493: 44 23 22  2 44 44   44 22 23  2 44 44 274277.7155   1.017 UNFITTD  274276.6979  
2494: 45 23 23  2 45 45   44 23 22  2 44 44 288431.4170   0.402 UNFITTD  288431.0147  
2495: 45 23 23  2 45 45   45 22 24  2 45 45 273917.1434   1.199 UNFITTD  273915.9441  
2496: 45 23 22  2 45 45   45 22 23  2 45 45 273917.1434   1.199 UNFITTD  273915.9441  
2497: 45 23 22  2 45 45   44 23 21  2 44 44 288431.4170   0.402 UNFITTD  288431.0147  
2498: 46 23 23  2 46 46   46 22 24  2 46 46 273530.6130   1.381 UNFITTD  273529.2319  
2499: 46 23 24  2 46 46   46 22 25  2 46 46 273530.6130   1.381 UNFITTD  273529.2319  
2500: 47 23 24  2 47 47   47 22 25  2 47 47 273116.6828   1.571 UNFITTD  273115.1108  
2501: 47 23 25  2 47 47   47 22 26  2 47 47 273116.6828   1.571 UNFITTD  273115.1108  
2502: 48 23 26  2 48 48   48 22 27  2 48 48 272673.8210   1.771 UNFITTD  272672.0497  
2503: 48 23 25  2 48 48   48 22 26  2 48 48 272673.8210   1.771 UNFITTD  272672.0497  
2504: 49 23 26  2 49 49   49 22 27  2 49 49 272200.4660   2.037 UNFITTD  272198.4289  
2505: 49 23 27  2 49 49   49 22 28  2 49 49 272200.4652   2.036 UNFITTD  272198.4289  
2506: 50 23 27  2 50 50   50 22 28  2 50 50 271694.8373   2.304 UNFITTD  271692.5326  
2507: 50 23 28  2 50 50   50 22 29  2 50 50 271694.8373   2.304 UNFITTD  271692.5326  
2508: 51 23 28  2 51 51   51 22 29  2 51 51 271155.1446   2.605 UNFITTD  271152.5387  
2509: 51 23 29  2 51 51   51 22 30  2 51 51 271155.1446   2.605 UNFITTD  271152.5388  
2510: 52 23 30  2 52 52   52 22 31  2 52 52 270579.4470   2.938 UNFITTD  270576.5086  
2511: 52 23 29  2 52 52   52 22 30  2 52 52 270579.4470   2.938 UNFITTD  270576.5083  
2512: 53 23 30  2 53 53   53 22 31  2 53 53 269965.6838   3.310 UNFITTD  269962.3734  
2513: 53 23 31  2 53 53   53 22 32  2 53 53 269965.6838   3.309 UNFITTD  269962.3741  
2514: 54 23 31  2 54 54   54 22 32  2 54 54 269311.6339   3.711 UNFITTD  269307.9224  
2515: 54 23 32  2 54 54   54 22 33  2 54 54 269311.6339   3.709 UNFITTD  269307.9242  
2516: 58 23 36  2 58 58   57 24 33  2 57 57  94164.1610  -4.593 UNFITTD   94168.7540  
2517: 58 23 35  2 58 58   57 24 34  2 57 57  94164.1610  -4.596 UNFITTD   94168.7571  
2518: 35 24 12  2 35 35   35 23 13  2 35 35 289097.9210   0.152 UNFITTD  289097.7685  
2519: 35 24 11  2 35 35   35 23 12  2 35 35 289097.9210   0.152 UNFITTD  289097.7685  
2520: 36 24 13  2 36 36   36 23 14  2 36 36 288938.0540   0.215 UNFITTD  288937.8387  
2521: 36 24 12  2 36 36   36 23 13  2 36 36 288938.0540   0.215 UNFITTD  288937.8387  
2522: 37 24 14  2 37 37   37 23 15  2 37 37 288764.5300   0.284 UNFITTD  288764.2451  
2523: 37 24 13  2 37 37   37 23 14  2 37 37 288764.5300   0.284 UNFITTD  288764.2451  
2524: 38 24 15  2 38 38   38 23 16  2 38 38 288576.5430   0.366 UNFITTD  288576.1765  
2525: 38 24 14  2 38 38   38 23 15  2 38 38 288576.5430   0.366 UNFITTD  288576.1765  
2526: 39 24 16  2 39 39   39 23 17  2 39 39 288373.2510   0.463 UNFITTD  288372.7879  
2527: 39 24 15  2 39 39   39 23 16  2 39 39 288373.2510   0.463 UNFITTD  288372.7879  
2528: 40 24 17  2 40 40   40 23 18  2 40 40 288153.7700   0.570 UNFITTD  288153.1992  
2529: 40 24 16  2 40 40   40 23 17  2 40 40 288153.7700   0.570 UNFITTD  288153.1992  
2530: 41 24 18  2 41 41   41 23 19  2 41 41 287917.1970   0.704 UNFITTD  287916.4925  
2531: 41 24 17  2 41 41   41 23 18  2 41 41 287917.1970   0.704 UNFITTD  287916.4925  
2532: 42 24 19  2 42 42   42 23 20  2 42 42 287662.5350   0.824 UNFITTD  287661.7108  
2533: 42 24 18  2 42 42   42 23 19  2 42 42 287662.5350   0.824 UNFITTD  287661.7108  
2534: 43 24 20  2 43 43   43 23 21  2 43 43 287388.8270   0.972 UNFITTD  287387.8546  
2535: 43 24 19  2 43 43   43 23 20  2 43 43 287388.8270   0.972 UNFITTD  287387.8546  
2536: 44 24 21  2 44 44   44 23 22  2 44 44 287095.0460   1.166 UNFITTD  287093.8794  
2537: 44 24 20  2 44 44   44 23 21  2 44 44 287095.0460   1.166 UNFITTD  287093.8794  
2538: 45 24 22  2 45 45   45 23 23  2 45 45 286779.9930   1.300 UNFITTD  286778.6926  
2539: 45 24 21  2 45 45   45 23 22  2 45 45 286779.9930   1.300 UNFITTD  286778.6926  
2540: 46 24 22  2 46 46   45 24 21  2 45 45 294673.9370   0.633 UNFITTD  294673.3030  
2541: 46 24 23  2 46 46   46 23 24  2 46 46 286442.6610   1.511 UNFITTD  286441.1499  
2542: 46 24 22  2 46 46   46 23 23  2 46 46 286442.6610   1.511 UNFITTD  286441.1499  
2543: 46 24 23  2 46 46   45 24 22  2 45 45 294673.9370   0.633 UNFITTD  294673.3030  
2544: 47 24 23  2 47 47   47 23 24  2 47 47 286081.7800   1.728 UNFITTD  286080.0514  
2545: 47 24 24  2 47 47   46 24 23  2 46 46 301242.1550   0.621 UNFITTD  301241.5333  
2546: 47 24 24  2 47 47   47 23 25  2 47 47 286081.7800   1.728 UNFITTD  286080.0514  
2547: 47 24 23  2 47 47   46 24 22  2 46 46 301242.1550   0.621 UNFITTD  301241.5333  
2548: 48 24 25  2 48 48   48 23 26  2 48 48 285696.0950   1.957 UNFITTD  285694.1375  
2549: 48 24 24  2 48 48   48 23 25  2 48 48 285696.0950   1.957 UNFITTD  285694.1375  
2550: 49 24 26  2 49 49   49 23 27  2 49 49 285284.2950   2.211 UNFITTD  285282.0835  
2551: 49 24 25  2 49 49   49 23 26  2 49 49 285284.2950   2.211 UNFITTD  285282.0835  
2552: 50 24 27  2 50 50   50 23 28  2 50 50 284844.9820   2.487 UNFITTD  284842.4948  
2553: 50 24 26  2 50 50   50 23 27  2 50 50 284844.9820   2.487 UNFITTD  284842.4948  
2554: 51 24 28  2 51 51   51 23 29  2 51 51 284376.6880   2.787 UNFITTD  284373.9001  
2555: 51 24 27  2 51 51   51 23 28  2 51 51 284376.6880   2.787 UNFITTD  284373.9001  
2556: 52 24 29  2 52 52   52 23 30  2 52 52 283877.8640   3.118 UNFITTD  283874.7452  
2557: 52 24 28  2 52 52   52 23 29  2 52 52 283877.8640   3.118 UNFITTD  283874.7452  
2558: 53 24 29  2 53 53   53 23 30  2 53 53 283346.8940   3.509 UNFITTD  283343.3845  
2559: 53 24 30  2 53 53   53 23 31  2 53 53 283346.8940   3.509 UNFITTD  283343.3846  
2560: 54 24 31  2 54 54   54 23 32  2 54 54 282781.9120   3.838 UNFITTD  282778.0732  
2561: 54 24 30  2 54 54   54 23 31  2 54 54 282781.9120   3.838 UNFITTD  282778.0731  
2562: 55 24 32  2 55 55   55 23 33  2 55 55 282181.1960   4.239 UNFITTD  282176.9561  
2563: 55 24 31  2 55 55   55 23 32  2 55 55 282181.1960   4.240 UNFITTD  282176.9559  
2564: 56 24 33  2 56 56   56 23 34  2 56 56 281542.7360   4.678 UNFITTD  281538.0576  
2565: 56 24 32  2 56 56   56 23 33  2 56 56 281542.7360   4.678 UNFITTD  281538.0571  
2566: 57 24 34  2 57 57   57 23 35  2 57 57 280864.4170   5.148 UNFITTD  280859.2682  
2567: 57 24 33  2 57 57   57 23 34  2 57 57 280864.4170   5.150 UNFITTD  280859.2669  
2568: 58 24 35  2 58 58   58 23 36  2 58 58 280143.9400   5.610 UNFITTD  280138.3297  
2569: 58 24 34  2 58 58   58 23 35  2 58 58 280143.9400   5.613 UNFITTD  280138.3268  
2570: 59 24 36  2 59 59   59 23 37  2 59 59 279378.9970   6.178 UNFITTD  279372.8189  
2571: 59 24 35  2 59 59   59 23 36  2 59 59 279378.9970   6.184 UNFITTD  279372.8126  
2572: 60 24 37  2 60 60   60 23 38  2 60 60 278566.8960   6.768 UNFITTD  278560.1280  
2573: 60 24 36  2 60 60   60 23 37  2 60 60 278566.8960   6.781 UNFITTD  278560.1144  
2574: 36 25 11  2 36 36   36 24 12  2 36 36 301461.7800   0.239 UNFITTD  301461.5406  
2575: 36 25 12  2 36 36   36 24 13  2 36 36 301461.7800   0.239 UNFITTD  301461.5406  
2576: 37 25 12  2 37 37   37 24 13  2 37 37 301308.2390   0.337 UNFITTD  301307.9015  
2577: 37 25 13  2 37 37   37 24 14  2 37 37 301308.2390   0.337 UNFITTD  301307.9015  
2578: 38 25 14  2 38 38   38 24 15  2 38 38 301141.9980   0.446 UNFITTD  301141.5517  
2579: 38 25 13  2 38 38   37 25 12  2 37 37 242323.2120   0.400 UNFITTD  242322.8113  
2580: 38 25 14  2 38 38   37 25 13  2 37 37 242323.2120   0.400 UNFITTD  242322.8113  
2581: 38 25 13  2 38 38   38 24 14  2 38 38 301141.9980   0.446 UNFITTD  301141.5517  
2582: 39 25 14  2 39 39   39 24 15  2 39 39 300962.3100   0.548 UNFITTD  300961.7616  
2583: 39 25 15  2 39 39   39 24 16  2 39 39 300962.3100   0.548 UNFITTD  300961.7616  
2584: 40 25 15  2 40 40   40 24 16  2 40 40 300768.4500   0.677 UNFITTD  300767.7730  
2585: 40 25 16  2 40 40   40 24 17  2 40 40 300768.4500   0.677 UNFITTD  300767.7730  
2586: 41 25 17  2 41 41   41 24 18  2 41 41 300559.6160   0.818 UNFITTD  300558.7973  
2587: 41 25 16  2 41 41   41 24 17  2 41 41 300559.6160   0.818 UNFITTD  300558.7973  
2588: 42 25 18  2 42 42   42 24 19  2 42 42 300335.0190   1.004 UNFITTD  300334.0146  
2589: 42 25 17  2 42 42   42 24 18  2 42 42 300335.0190   1.004 UNFITTD  300334.0146  
2590: 43 25 18  2 43 43   43 24 19  2 43 43 300093.7560   1.184 UNFITTD  300092.5713  
2591: 43 25 19  2 43 43   43 24 20  2 43 43 300093.7560   1.184 UNFITTD  300092.5713  
2592: 44 25 19  2 44 44   44 24 20  2 44 44 299834.9610   1.382 UNFITTD  299833.5782  
2593: 44 25 20  2 44 44   44 24 21  2 44 44 299834.9610   1.382 UNFITTD  299833.5782  
2594: 45 25 20  2 45 45   45 24 21  2 45 45 299557.7150   1.606 UNFITTD  299556.1087  
2595: 45 25 21  2 45 45   45 24 22  2 45 45 299557.7150   1.606 UNFITTD  299556.1087  
2596: 46 25 21  2 46 46   46 24 22  2 46 46 299261.0350   1.839 UNFITTD  299259.1958  
2597: 46 25 22  2 46 46   46 24 23  2 46 46 299261.0350   1.839 UNFITTD  299259.1958  
2598: 47 25 22  2 47 47   46 25 21  2 46 46 300925.0770   0.909 UNFITTD  300924.1673  
2599: 47 25 23  2 47 47   46 25 22  2 46 46 300925.0770   0.909 UNFITTD  300924.1673  
2600: 47 25 23  2 47 47   47 24 24  2 47 47 298943.9540   2.124 UNFITTD  298941.8298  
2601: 47 25 22  2 47 47   47 24 23  2 47 47 298943.9540   2.124 UNFITTD  298941.8298  
2602: 48 25 24  2 48 48   48 24 25  2 48 48 298605.3070   2.351 UNFITTD  298602.9554  
2603: 48 25 23  2 48 48   48 24 24  2 48 48 298605.3070   2.351 UNFITTD  298602.9554  
2604: 49 25 24  2 49 49   49 24 25  2 49 49 298244.1800   2.712 UNFITTD  298241.4678  
2605: 49 25 25  2 49 49   49 24 26  2 49 49 298244.1800   2.712 UNFITTD  298241.4678  
2606: 51 25 27  2 51 51   51 24 28  2 51 51 297449.3820   3.415 UNFITTD  297445.9669  
2607: 51 25 26  2 51 51   51 24 27  2 51 51 297449.3820   3.415 UNFITTD  297445.9669  
2608: 52 25 27  2 52 52   52 24 28  2 52 52 297013.2550   3.791 UNFITTD  297009.4635  
2609: 52 25 28  2 52 52   52 24 29  2 52 52 297013.2550   3.791 UNFITTD  297009.4635  
2610: 53 25 28  2 53 53   53 24 29  2 53 53 296549.5750   4.217 UNFITTD  296545.3573  
2611: 53 25 29  2 53 53   53 24 30  2 53 53 296549.5750   4.217 UNFITTD  296545.3573  
2612: 55 25 31  2 55 55   55 24 32  2 55 55 295533.7100   5.111 UNFITTD  295528.5990  
2613: 55 25 30  2 55 55   55 24 31  2 55 55 295533.7100   5.111 UNFITTD  295528.5990  
2614: 31 26  6  2 31 31   31 25  7  2 31 31 314493.7810  -0.250 UNFITTD  314494.0313  
2615: 31 26  5  2 31 31   31 25  6  2 31 31 314493.7810  -0.250 UNFITTD  314494.0313  
2616: 37 26 12  2 37 37   37 25 13  2 37 37 313821.2680   0.404 UNFITTD  313820.8632  
2617: 37 26 11  2 37 37   37 25 12  2 37 37 313821.2680   0.404 UNFITTD  313820.8632  
2618: 38 26 12  2 38 38   38 25 13  2 38 38 313673.3720   0.574 UNFITTD  313672.7970  
2619: 38 26 13  2 38 38   38 25 14  2 38 38 313673.3720   0.574 UNFITTD  313672.7970  
2620: 39 26 13  2 39 39   39 25 14  2 39 39 313513.5620   0.702 UNFITTD  313512.8596  
2621: 39 26 14  2 39 39   39 25 15  2 39 39 313513.5620   0.702 UNFITTD  313512.8596  
2622: 40 26 14  2 40 40   40 25 15  2 40 40 313341.2780   0.886 UNFITTD  313340.3912  
2623: 40 26 15  2 40 40   40 25 16  2 40 40 313341.2780   0.886 UNFITTD  313340.3912  
2624: 41 26 16  2 41 41   41 25 17  2 41 41 313155.8740   1.166 UNFITTD  313154.7078  
2625: 41 26 15  2 41 41   41 25 16  2 41 41 313155.8740   1.166 UNFITTD  313154.7078  
2626: 43 26 17  2 43 43   43 25 18  2 43 43 312742.4130   1.585 UNFITTD  312740.8280  
2627: 43 26 18  2 43 43   43 25 19  2 43 43 312742.4130   1.585 UNFITTD  312740.8280  
2628: 44 26 18  2 44 44   44 25 19  2 44 44 312513.0110   1.882 UNFITTD  312511.1284  
2629: 44 26 19  2 44 44   44 25 20  2 44 44 312513.0110   1.882 UNFITTD  312511.1284  
2630: 45 26 19  2 45 45   45 25 20  2 45 45 312267.3500   2.145 UNFITTD  312265.2044  
2631: 45 26 20  2 45 45   45 25 21  2 45 45 312267.3500   2.145 UNFITTD  312265.2044  
2632: 46 26 20  2 46 46   46 25 21  2 46 46 312004.7170   2.488 UNFITTD  312002.2281  
2633: 46 26 21  2 46 46   46 25 22  2 46 46 312004.7170   2.488 UNFITTD  312002.2281  
2634: 47 26 21  2 47 47   47 25 22  2 47 47 311724.1920   2.854 UNFITTD  311721.3378  
2635: 47 26 22  2 47 47   47 25 23  2 47 47 311724.1920   2.854 UNFITTD  311721.3378  
2636: 48 26 23  2 48 48   48 25 24  2 48 48 311424.8610   3.225 UNFITTD  311421.6358  
2637: 48 26 22  2 48 48   48 25 23  2 48 48 311424.8610   3.225 UNFITTD  311421.6358  
2638: 49 26 24  2 49 49   49 25 25  2 49 49 311105.8460   3.659 UNFITTD  311102.1863  
2639: 49 26 23  2 49 49   49 25 24  2 49 49 311105.8460   3.659 UNFITTD  311102.1863  
2640: 50 26 25  2 50 50   50 25 26  2 50 50 310766.1380   4.125 UNFITTD  310762.0128  
2641: 50 26 24  2 50 50   50 25 25  2 50 50 310766.1380   4.125 UNFITTD  310762.0128  
2642: 56 26 31  2 56 56   56 25 32  2 56 56 308232.6590   7.505 UNFITTD  308225.1536  
2643: 56 26 30  2 56 56   56 25 31  2 56 56 308232.6590   7.505 UNFITTD  308225.1536  
2644: 57 26 32  2 57 57   57 25 33  2 57 57 307716.6610   8.201 UNFITTD  307708.4598  
2645: 57 26 31  2 57 57   57 25 32  2 57 57 307716.6610   8.201 UNFITTD  307708.4598  
-------------------------------------------------------------------------------------=========
  636 Lines rejected from fit

PARAMETERS IN FIT (values truncated and Nlines statistics):

        10000            A  /MHz         9356.38319(10)                        1
       -10011            .  /MHz         9356.38319(10)          =  1.00000 *  1
        20000            B  /MHz         3669.785470(65)                       2
       -20011            .  /MHz         3669.785470(65)         =  1.00000 *  2
        30000            C  /MHz         2642.302812(47)                       3
       -30011            .  /MHz         2642.302812(47)         =  1.00000 *  3
         2000           DK  /kHz            1.53764(25)                        4
        -2011            .  /kHz            1.53764(25)          =  1.00000 *  4
         1100          DJK  /kHz            1.60118(21)                        5
        -1111            .  /kHz            1.60118(21)          =  1.00000 *  5
          200           DJ  /kHz            0.233858(13)                       6
         -211            .  /kHz            0.233858(13)         =  1.00000 *  6
        50000           d2  /kHz           -0.0217051(39)                      7
       -50011            .  /kHz           -0.0217051(39)        =  1.00000 *  7
        40100           d1  /kHz           -0.0770640(78)                      8
       -40111            .  /kHz           -0.0770640(78)        =  1.00000 *  8

    110010011   N2 3/2*Chi  /MHz            8.6397(17)                         9
    110040011   N2 1/4*(Ch  /MHz           -0.74480(68)                       10
    220010011   N6 3/2*Chi  /MHz            3.8032(25)                        11
    220040011   N6 1/4*(Ch  /MHz            1.39391(64)                       12

        10022            A  /MHz         9353.34396(32)                       13
        20022            B  /MHz         3667.50297(15)                       14
        30022            C  /MHz         2642.25405(11)                       15
         2022           DK  /kHz            1.57235(33)                       16
         1122          DJK  /kHz            1.55578(35)                       17
          222           DJ  /kHz            0.228365(35)                      18
        50022           d2  /kHz           -0.0240627(65)                     19
        40122           d1  /kHz           -0.076715(14)                      20

         3099           HK  /Hz           [ 0.]                               21
         2199          HKJ  /Hz           [ 0.]                               22
         1299          HJK  /Hz           [ 0.]                               23
          399           HJ  /Hz           [ 0.]                               24
        60099           h3  /Hz           [ 0.]                               25
        50199           h2  /Hz           [ 0.]                               26
        40299           h1  /Hz           [ 0.]                               27

 MICROWAVE AVG =        0.004330 MHz, IR AVG =        0.00000                 
 MICROWAVE RMS =        0.042032 MHz, IR RMS =        0.00000                 
 END OF ITERATION  1 OLD, NEW RMS ERROR=        1.47562         1.47562       

  distinct frequency lines in fit:  1369
       distinct parameters of fit:    20
          lines rejected from fit:   636

MICROWAVE       lines fitted       lines    lines      RMS      RMS ERROR    J range  Ka range    freq. range
            total   dv=0 dv.ne.0   UNFITTD  e>900
v"= 0        599      0    599        0      0       0.047452     1.58175     0  68    0  25    81895   319994
v"= 1        241     38    203        0      0       0.002180     1.09021     0   5    0   1     6309    23942
v"= 2        529      0    529      636      0       0.044888     1.49628     0  60    0  24    81890   319585
--------------------------------------------------------------------------------------------
total:      1369     38   1331      636      0       0.042008     1.47277

 FRAC<0 was used so that the errors above are  1.0000 times the standard error
 Standard errors are obtained by muliplying the previous errors by:   1.000000

 NOTE: the standard errors as printed below may not be exact. Please read
       the comments on negative FRAC in the Crib_sheet.


 PARAMETERS IN FIT WITH STANDARD ERRORS ON THOSE THAT ARE FITTED:
 (values rounded and degrees of freedom, Ndegf=Nlines-Nconst, statistics)

        10000            A  /MHz         9356.38319(10)                        1
       -10011            .  /MHz         9356.38319(10)          =  1.00000 *  1
        20000            B  /MHz         3669.785470(65)                       2
       -20011            .  /MHz         3669.785470(65)         =  1.00000 *  2
        30000            C  /MHz         2642.302812(47)                       3
       -30011            .  /MHz         2642.302812(47)         =  1.00000 *  3
         2000           DK  /kHz            1.53764(25)                        4
        -2011            .  /kHz            1.53764(25)          =  1.00000 *  4
         1100          DJK  /kHz            1.60119(21)                        5
        -1111            .  /kHz            1.60119(21)          =  1.00000 *  5
          200           DJ  /kHz            0.233858(13)                       6
         -211            .  /kHz            0.233858(13)         =  1.00000 *  6
        50000           d2  /kHz           -0.0217051(39)                      7
       -50011            .  /kHz           -0.0217051(39)        =  1.00000 *  7
        40100           d1  /kHz           -0.0770640(78)                      8
       -40111            .  /kHz           -0.0770640(78)        =  1.00000 *  8

    110010011   N2 3/2*Chi  /MHz            8.6397(17)                         9
    110040011   N2 1/4*(Ch  /MHz           -0.74480(68)                       10
    220010011   N6 3/2*Chi  /MHz            3.8032(25)                        11
    220040011   N6 1/4*(Ch  /MHz            1.39391(64)                       12

        10022            A  /MHz         9353.34396(32)                       13
        20022            B  /MHz         3667.50297(15)                       14
        30022            C  /MHz         2642.25405(11)                       15
         2022           DK  /kHz            1.57235(33)                       16
         1122          DJK  /kHz            1.55578(35)                       17
          222           DJ  /kHz            0.228365(35)                      18
        50022           d2  /kHz           -0.0240627(65)                     19
        40122           d1  /kHz           -0.076715(14)                      20

         3099           HK  /Hz           [ 0.]                               21
         2199          HKJ  /Hz           [ 0.]                               22
         1299          HJK  /Hz           [ 0.]                               23
          399           HJ  /Hz           [ 0.]                               24
        60099           h3  /Hz           [ 0.]                               25
        50199           h2  /Hz           [ 0.]                               26
        40299           h1  /Hz           [ 0.]                               27

 CORRELATION COEFFICIENTS, C.ij:

           A        B        C        -DK      -DJK     -DJ      d2       d1      

A           1.0000
B           0.2850   1.0000
C           0.2371   0.3681   1.0000
-DK        -0.1839   0.0800   0.1678   1.0000
-DJK       -0.3526  -0.0912  -0.2465  -0.5937   1.0000
-DJ        -0.1196  -0.7380  -0.4679   0.1218  -0.2649   1.0000
d2         -0.1841  -0.2466  -0.1554  -0.4859   0.7672  -0.0155   1.0000
d1         -0.0923  -0.6589   0.1824  -0.0665   0.0653   0.4833   0.4289   1.0000
N2 3/2*Chi  0.0975   0.0532   0.0187  -0.0170  -0.0308  -0.0283  -0.0218  -0.0324
N2 1/4*(Ch -0.0117   0.0178   0.0028   0.0048   0.0047  -0.0145  -0.0022  -0.0141
N6 3/2*Chi -0.0554  -0.0534   0.0164   0.0133   0.0103   0.0253   0.0151   0.0510
N6 1/4*(Ch  0.0421   0.0356  -0.0160  -0.0115  -0.0071  -0.0151  -0.0100  -0.0363

           N2 3/2*C N2 1/4*( N6 3/2*C N6 1/4*( A        B        C        -DK     

N2 3/2*Chi  1.0000
N2 1/4*(Ch  0.1550   1.0000
N6 3/2*Chi -0.3794  -0.1520   1.0000
N6 1/4*(Ch  0.0980  -0.0640  -0.3690   1.0000
A           0.0000   0.0000   0.0000   0.0000   1.0000
B           0.0000   0.0000   0.0000   0.0000  -0.0915   1.0000
C           0.0000   0.0000   0.0000   0.0000  -0.0987   0.6562   1.0000
-DK         0.0000   0.0000   0.0000   0.0000  -0.4046   0.3805   0.4756   1.0000
-DJK        0.0000   0.0000   0.0000   0.0000  -0.7156   0.0389  -0.0838  -0.2236
-DJ         0.0000   0.0000   0.0000   0.0000   0.3002  -0.8968  -0.7340  -0.3390
d2          0.0000   0.0000   0.0000   0.0000  -0.2213  -0.3049  -0.0319  -0.2997
d1          0.0000   0.0000   0.0000   0.0000   0.1762  -0.7127  -0.0806  -0.1466

           -DJK     -DJ      d2       d1      

-DJK        1.0000
-DJ        -0.2965   1.0000
d2          0.4783   0.0929   1.0000
d1         -0.2207   0.6572   0.4398   1.0000

 Mean value of |C.ij|, i.ne.j =   0.1040
 Mean value of  C.ij,  i.ne.j =  -0.0245


 No correlations with absolute value greater than 0.9950


 Worst fitted lines (obs-calc/error):

   566:   -3.9       1021:   -3.9        880:   -3.9        431:   -3.9
  1704:    3.8        712:   -3.8        758:    3.8        634:   -3.8
  1033:    3.8       1001:   -3.8        635:   -3.7       1387:   -3.7
   904:   -3.7        475:    3.7       1244:    3.7       1463:   -3.7
  1215:    3.7        597:    3.7        496:   -3.7       1612:   -3.6
   444:    3.6       1670:    3.6        191:   -3.6        772:   -3.6
   212:   -3.6        619:   -3.5        412:    3.5        999:   -3.5
  1343:    3.5        631:   -3.5        375:   -3.5        981:   -3.4
  1316:    3.4       1578:   -3.4       1031:   -3.4       1688:    3.4
   680:   -3.3        939:   -3.3        435:   -3.3        716:   -3.3
  1248:   -3.3       1492:   -3.3       1499:    3.3        469:    3.3
   601:    3.3       1389:   -3.3        405:   -3.3        660:    3.3
   737:    3.3       1227:    3.3

   566/ 50  7 43  0 50 50   49  7 42  0 49 49 304078.7470  -0.1172  0.030
  1021/ 30 21  9  0 30 30   30 20 10  0 30 30 252364.9580  -0.1165  0.030  -0.1166 0.50
   880/ 45 13 32  0 45 45   44 13 31  0 44 44 300809.4050  -0.1163  0.030
   431/ 55  3 52  0 55 55   54  4 51  0 54 54 308965.9060  -0.1155  0.030  -0.1155 0.50
  1704/ 34 25 10  2 34 34   34 24 11  2 34 34 301733.5840   0.1141  0.030   0.1142 0.50
   712/ 50  9 42  0 50 50   49  8 41  0 49 49 309727.6030  -0.1140  0.030
   758/ 46 10 36  0 46 46   45 11 35  0 45 45 291291.3190   0.1136  0.030
   634/ 50  8 43  0 50 50   49  8 42  0 49 49 304077.7700  -0.1136  0.030
  1033/ 24 23  1  0 24 24   24 22  2  0 24 24 277843.9180   0.1132  0.030   0.1132 0.50
  1001/ 47 20 28  0 47 47   46 20 27  0 46 46 303189.9500  -0.1122  0.030  -0.1127 0.50
                                           _____________________________________
__________________________________________/ SPFIT output reformatted with PIFORM
